# Supplementary material for: Transcript Analysis and Regulative Events during Flower Development in Olive (Olea europaea L.)
Source: PLoS One. 2016 Apr 14;11(4):e0152943. doi: 10.1371/journal.pone.0152943 (PMC4831748; doi:10.1371/journal.pone.0152943)
Supplement: S3 Table — List of all of the olive flower unigenes and their predicted functional annotation. The best hits from the BLASTX search, GO ID, Kegg ID and KO ID are provided. (XLSX) [file pone.0152943.s007.xlsx]

## Sheet: Unigenes
Supplementary Table S3. List of all olive flower unigenes and their predicted functional annotation
unigene_ID	Length	GeneBank_ID	Annotation (BlastX)	Uniprot Acc	GO ID	Kegg ID	KO ID
unigene00001	5008	gi|124359796|gb|ABD33026.2|	Cyclin-like F-box; FAR1; Zinc finger, SWIM-type [Medicago truncatula]	Q2HSZ7;	GO:0008270;GO:0008270
unigene00002	4871	gi|225464803|ref|XP_002268503.1|	PREDICTED: similar to FHY3 (FAR-RED ELONGATED HYPOCOTYLS 3); transcription factor [Vitis vinifera]
unigene00003	4670	gi|75755655|ref|YP_319761.1|	photosystem II 44 kDa protein [Acorus calamus]_x0001_gi	Q3V538;	GO:0009507;GO:0009521;GO:0009521;GO:0009523;GO:0009535;GO:0009536;GO:0009579;GO:0009767;GO:0009772;GO:0015979;GO:0016020;GO:0016020;GO:0016020;GO:0016021;GO:0016168;GO:0016168;GO:0016168;GO:0018298;GO:0019684;GO:0019684;GO:0030076;GO:0045156
unigene00004	4548	gi|225441836|ref|XP_002284078.1|	PREDICTED: hypothetical protein [Vitis vinifera]
unigene00005	4413	gi|270253831|emb|CBI36229.1|	unnamed protein product [Vitis vinifera]
unigene00006	4300	gi|112030956|gb|ABH88068.1|	photosystem II protein D1 [Phaseolus vulgaris]	Q01366;	GO:0006810;GO:0009507;GO:0009523;GO:0009535;GO:0009536;GO:0009579;GO:0009635;GO:0009772;GO:0015979;GO:0016020;GO:0016020;GO:0016021;GO:0019684;GO:0019684;GO:0022900;GO:0030076;GO:0030077;GO:0045156;GO:0045156;GO:0046872
unigene00007	4039
unigene00008	3962	gi|224096506|ref|XP_002310637.1|	predicted protein [Populus trichocarpa]_x0001_gi	B9HGE4;	GO:0000166;GO:0003774;GO:0003774;GO:0005524;GO:0005524;GO:0016459;GO:0016459	pop:POPTR_1082821
unigene00009	3946	gi|255562713|ref|XP_002522362.1|	molybdopterin cofactor sulfurase, putative [Ricinus communis]_x0001_gi	B9S8P3;	GO:0003824;GO:0030170	rcu:RCOM_0603310
unigene00010	3673	gi|21314227|gb|AAM44081.1|	type IIB calcium ATPase MCA5 [Medicago truncatula]	Q8L8A0;	GO:0000166;GO:0003824;GO:0005388;GO:0005524;GO:0005524;GO:0005524;GO:0005524;GO:0005524;GO:0005524;GO:0006754;GO:0006754;GO:0006754;GO:0006754;GO:0006754;GO:0006754;GO:0006754;GO:0006812;GO:0006812;GO:0006816;GO:0008152;GO:0015085;GO:0015662;GO:0015662;GO
unigene00011	3631	gi|67003915|gb|AAY60847.1|	cellulose synthase 5 [Eucalyptus grandis]	Q2IB39;	GO:0005515;GO:0007047;GO:0008270;GO:0016020;GO:0016020;GO:0016021;GO:0016740;GO:0016757;GO:0016760;GO:0030244;GO:0046872
unigene00012	3575	gi|190148357|gb|ACE63261.1|	histidine kinase 3 [Betula pendula]	B8QJH2;	GO:0000155;GO:0000155;GO:0000156;GO:0000160;GO:0004673;GO:0004871;GO:0005524;GO:0006355;GO:0007165;GO:0007165;GO:0007165;GO:0016020;GO:0016301;GO:0016310;GO:0016772;GO:0018106
unigene00013	3533	gi|154550159|gb|ABS83388.1|	auxin response factor 8 [Solanum lycopersicum]	A7L5C4;	GO:0003677;GO:0003677;GO:0003677;GO:0005634;GO:0005634;GO:0006350;GO:0006355;GO:0009725;GO:0009734;GO:0045449;GO:0045449;GO:0046983
unigene00014	3417	gi|147796332|emb|CAN77320.1|	hypothetical protein [Vitis vinifera]	A5BVK9;	GO:0000166;GO:0000166;GO:0005524;GO:0005524;GO:0005524;GO:0005524;GO:0005524;GO:0006810;GO:0006810;GO:0016021;GO:0016021;GO:0016887;GO:0016887;GO:0017111;GO:0042626;GO:0042626;GO:0055085;GO:0055085
unigene00015	3409	gi|255562713|ref|XP_002522362.1|	molybdopterin cofactor sulfurase, putative [Ricinus communis]_x0001_gi	B9S8P3;	GO:0003824;GO:0030170	rcu:RCOM_0603310
unigene00016	3402	gi|225432161|ref|XP_002274934.1|	PREDICTED: hypothetical protein [Vitis vinifera]
unigene00017	3365	gi|225435754|ref|XP_002285720.1|	PREDICTED: hypothetical protein [Vitis vinifera]
unigene00018	3375	gi|11465942|ref|NP_054484.1|	ATP synthase CF0 A subunit [Nicotiana tabacum]_x0001_gi	P69372;	GO:0006754;GO:0006810;GO:0006811;GO:0009507;GO:0009535;GO:0009536;GO:0009579;GO:0015078;GO:0015986;GO:0015992;GO:0016020;GO:0016021;GO:0045263;GO:0045263
unigene00019	3280	gi|225442673|ref|XP_002284773.1|	PREDICTED: hypothetical protein [Vitis vinifera]
unigene00020	3286	gi|225443752|ref|XP_002269610.1|	PREDICTED: hypothetical protein [Vitis vinifera]_x0001_gi	D7TJP0;		vvi:100261696	ko:K10999
unigene00021	3277	gi|31580853|dbj|BAC77531.1|	plasma membrane H+-ATPase [Sesbania rostrata]	Q7Y067;	GO:0000166;GO:0003824;GO:0005524;GO:0005524;GO:0005524;GO:0005524;GO:0005524;GO:0006754;GO:0006754;GO:0006754;GO:0006754;GO:0006754;GO:0006754;GO:0006812;GO:0008152;GO:0015662;GO:0015662;GO:0015662;GO:0015662;GO:0016020;GO:0016020;GO:0016020;GO:0016020;GO
unigene00022	3270	gi|283794972|ref|YP_003359363.1|	photosystem II G protein [Olea europaea]_x0001_gi	D2KLK7;	GO:0008137;GO:0008137;GO:0009507;GO:0009536;GO:0016491;GO:0016651;GO:0046872;GO:0048038;GO:0048038;GO:0051536;GO:0051539;GO:0051539;GO:0051539;GO:0051539;GO:0055114;GO:0055114;GO:0055114;GO:0055114
unigene00023	3257	gi|31580853|dbj|BAC77531.1|	plasma membrane H+-ATPase [Sesbania rostrata]	Q7Y067;	GO:0000166;GO:0003824;GO:0005524;GO:0005524;GO:0005524;GO:0005524;GO:0005524;GO:0006754;GO:0006754;GO:0006754;GO:0006754;GO:0006754;GO:0006754;GO:0006812;GO:0008152;GO:0015662;GO:0015662;GO:0015662;GO:0015662;GO:0016020;GO:0016020;GO:0016020;GO:0016020;GO
unigene00024	3236	gi|147808145|emb|CAN75263.1|	hypothetical protein [Vitis vinifera]	A5C3G6;
unigene00025	3227	gi|57013900|ref|YP_173374.1|	hypothetical protein NitaMp027 [Nicotiana tabacum]_x0001_gi	Q5M9R1;	GO:0005739
unigene00026	3212	gi|283794981|ref|YP_003359372.1|	cytochrome f [Olea europaea]_x0001_gi	D2KLL6;	GO:0005506;GO:0006810;GO:0009055;GO:0009055;GO:0009507;GO:0009535;GO:0009536;GO:0009579;GO:0015979;GO:0015979;GO:0015979;GO:0016020;GO:0016021;GO:0020037;GO:0022900;GO:0031361;GO:0046872;GO:0055114
unigene00027	3198	gi|225462986|ref|XP_002263241.1|	PREDICTED: hypothetical protein [Vitis vinifera]_x0001_gi	D7T534;		vvi:100267065	ko:K01535
unigene00028	3196	gi|255581525|ref|XP_002531568.1|	conserved hypothetical protein [Ricinus communis]_x0001_gi	B9SZZ9;	GO:0006350;GO:0045449	rcu:RCOM_0039810
unigene00029	3159	gi|225428505|ref|XP_002284401.1|	PREDICTED: hypothetical protein [Vitis vinifera]_x0001_gi	D7TQ06;		vvi:100241939
unigene00030	3155	gi|225434891|ref|XP_002283273.1|	PREDICTED: hypothetical protein [Vitis vinifera]_x0001_gi	D7SKC8;		vvi:100250187	ko:K08956
unigene00031	3125	gi|78103323|ref|YP_358637.1|	hypothetical protein PhapfoPp091 [Phalaenopsis aphrodite subsp. formosana]_x0001_gi	Q3BAI1;	GO:0009507;GO:0009536
unigene00032	3120	gi|11561806|gb|AAC83688.2|	101 kDa heat shock protein [Nicotiana tabacum]	Q9ZT13;	GO:0000166;GO:0000166;GO:0005515;GO:0005524;GO:0005524;GO:0005524;GO:0005524;GO:0005524;GO:0006950;GO:0017111;GO:0019538
unigene00033	3088	gi|222539816|gb|ACM66271.1|	ARF8 [Solanum melongena]	B9VRZ6;	GO:0003677;GO:0003677;GO:0003677;GO:0005634;GO:0005634;GO:0006350;GO:0006355;GO:0009725;GO:0009734;GO:0045449;GO:0045449;GO:0046983
unigene00034	3063	gi|147789690|emb|CAN74059.1|	hypothetical protein [Vitis vinifera]	A5B1Q9;	GO:0003676;GO:0003677;GO:0004386;GO:0005524;GO:0005524;GO:0005524;GO:0005634;GO:0016818;GO:0045449
unigene00035	3045	gi|49523567|emb|CAF18245.1|	STYLOSA protein [Antirrhinum majus]	Q6H976;
unigene00036	3036	gi|225439848|ref|XP_002274593.1|	PREDICTED: hypothetical protein [Vitis vinifera]
unigene00037	3050	gi|85069279|gb|ABC69711.1|	auxin response factor 2 [Solanum lycopersicum]	Q2LAJ3;	GO:0003677;GO:0003677;GO:0003677;GO:0005634;GO:0005634;GO:0006350;GO:0006355;GO:0009725;GO:0009734;GO:0045449;GO:0045449;GO:0046983
unigene00038	3053	gi|83630761|gb|ABC26878.1|	NRC1 [Solanum lycopersicum]	A1X877;	GO:0000166;GO:0005524;GO:0005524;GO:0006915;GO:0006952
unigene00039	3043	gi|40645472|dbj|BAD06581.1|	arginine decarboxylase [Nicotiana tabacum]	Q76BK9;	GO:0003824;GO:0006527;GO:0008295;GO:0008295;GO:0008792;GO:0008792;GO:0016829;GO:0016831
unigene00040	3028	gi|225425842|ref|XP_002265505.1|	PREDICTED: hypothetical protein [Vitis vinifera]_x0001_gi	D7TAQ3;		vvi:100244202
unigene00041	2975	gi|157812633|gb|ABV80356.1|	phosphoenolpyruvate carboxylase [Gossypium hirsutum]	A9QED9;	GO:0003824;GO:0006099;GO:0006099;GO:0006099;GO:0008964;GO:0008964;GO:0008964
unigene00042	2870	gi|255542820|ref|XP_002512473.1|	WD-repeat protein, putative [Ricinus communis]_x0001_gi	B9RFF4;		rcu:RCOM_1434170
unigene00043	2859	gi|124359883|gb|ABN06173.1|	Transcriptional factor B3 [Medicago truncatula]	A2Q2N6;	GO:0003677;GO:0003677;GO:0005634;GO:0006350;GO:0006355;GO:0045449
unigene00044	2850	gi|283794977|ref|YP_003359368.1|	carboxytransferase beta subunit [Olea europaea]_x0001_gi	D2KLL2;	GO:0003989;GO:0006633;GO:0009317;GO:0009507;GO:0009536;GO:0016740;GO:0016874;GO:0016874
unigene00045	2847	gi|225443912|ref|XP_002278367.1|	PREDICTED: hypothetical protein [Vitis vinifera]
unigene00046	2855	gi|255562498|ref|XP_002522255.1|	trehalose-6-phosphate synthase, putative [Ricinus communis]_x0001_gi	B9S8D6;	GO:0003824;GO:0003824;GO:0003824;GO:0003825;GO:0004805;GO:0005992;GO:0005992;GO:0008152;GO:0016740;GO:0016757;GO:0016787	rcu:RCOM_1251280	ko:K00697
unigene00047	2847	gi|270257739|emb|CBI39781.1|	unnamed protein product [Vitis vinifera]				ko:K01087
unigene00048	2842	gi|283795005|ref|YP_003359396.1|	ribosomal protein S3 [Olea europaea]_x0001_gi	D2KLP0;	GO:0003723;GO:0003723;GO:0003723;GO:0003735;GO:0003735;GO:0003735;GO:0003735;GO:0005622;GO:0005622;GO:0005622;GO:0005840;GO:0005840;GO:0005840;GO:0005840;GO:0006412;GO:0006412;GO:0006412;GO:0006412;GO:0009507;GO:0009507;GO:0009536;GO:0015935;GO:0030529
unigene00049	2842	gi|224085900|ref|XP_002307732.1|	predicted protein [Populus trichocarpa]_x0001_gi	B9H4Z6;	GO:0005524;GO:0005524;GO:0005524;GO:0005524;GO:0005737;GO:0006457;GO:0006457;GO:0006457;GO:0006950;GO:0006950;GO:0051082;GO:0051082;GO:0051082	pop:POPTR_818818
unigene00050	2825	gi|225463335|ref|XP_002268633.1|	PREDICTED: hypothetical protein [Vitis vinifera]				ko:K09487
unigene00051	2811	gi|225429750|ref|XP_002282410.1|	PREDICTED: hypothetical protein [Vitis vinifera]_x0001_gi	A5AHP0;	GO:0005198;GO:0005488;GO:0005488;GO:0005515;GO:0005515;GO:0006886;GO:0006886;GO:0016192;GO:0016192;GO:0030117;GO:0030126	vvi:100242255
unigene00052	2813	gi|225452218|ref|XP_002271204.1|	PREDICTED: hypothetical protein [Vitis vinifera]
unigene00053	2811	gi|4867805|emb|CAB43063.1|	phospholipase D1 [Craterostigma plantagineum]	Q9XFX8;	GO:0003824;GO:0004630;GO:0005509;GO:0008152;GO:0016020;GO:0046470
unigene00054	2802	gi|52082696|gb|AAU25941.1|	cytochrome b [Vitis vinifera]	Q645H4;	GO:0005739;GO:0006810;GO:0009055;GO:0009055;GO:0016020;GO:0016020;GO:0016020;GO:0016020;GO:0016021;GO:0016491;GO:0016491;GO:0016491;GO:0022900;GO:0022904;GO:0022904;GO:0046872;GO:0055114;GO:0070469
unigene00055	2796	gi|89179406|gb|ABD63142.1|	Retrotransposon gag protein [Asparagus officinalis]	Q2AA50;	GO:0003676;GO:0003676;GO:0003677;GO:0003723;GO:0003964;GO:0006278;GO:0008270;GO:0015074
unigene00056	2798	gi|225462986|ref|XP_002263241.1|	PREDICTED: hypothetical protein [Vitis vinifera]_x0001_gi	D7T534;		vvi:100267065
unigene00057	2768	gi|270227564|emb|CBI16297.1|	unnamed protein product [Vitis vinifera]				ko:K01535
unigene00058	2753	gi|225429682|ref|XP_002280002.1|	PREDICTED: hypothetical protein [Vitis vinifera]
unigene00059	2740	gi|285309969|emb|CBE71058.1|	aconitate hydratase 2 [Citrus clementina]	D3GQL2;	GO:0003994;GO:0008152;GO:0008152;GO:0008152;GO:0008152;GO:0008152;GO:0008152;GO:0008152;GO:0008152;GO:0016829;GO:0051539
unigene00060	2716	gi|270260100|emb|CBI31934.1|	unnamed protein product [Vitis vinifera]
unigene00061	2724	gi|12060550|gb|AAG48162.1|AF154425_1	AF154425_1 phospholipase D [Solanum lycopersicum]	Q9FR61;	GO:0003824;GO:0004630;GO:0005509;GO:0008152;GO:0016020;GO:0046470
unigene00062	2717	gi|224144852|ref|XP_002325438.1|	cationic amino acid transporter [Populus trichocarpa]_x0001_gi	B9IPU4;	GO:0006810;GO:0006865;GO:0015171;GO:0016020;GO:0016020;GO:0016021;GO:0055085;GO:0055085	pop:POPTR_573976
unigene00063	2714	gi|255543445|ref|XP_002512785.1|	acetyl-CoA synthetase, putative [Ricinus communis]_x0001_gi	B9RGS6;	GO:0003824;GO:0003987;GO:0003987;GO:0008152;GO:0016208;GO:0016874	rcu:RCOM_1443610
unigene00064	2714	gi|255550758|ref|XP_002516427.1|	Protein YME1, putative [Ricinus communis]_x0001_gi	B9RRQ8;	GO:0000166;GO:0000166;GO:0004176;GO:0004222;GO:0004222;GO:0004252;GO:0005524;GO:0005524;GO:0005524;GO:0005524;GO:0006508;GO:0006508;GO:0008568;GO:0016020;GO:0016787;GO:0017111;GO:0030163	rcu:RCOM_0797270	ko:K01895
unigene00065	2709	gi|270255721|emb|CBI38103.1|	unnamed protein product [Vitis vinifera]
unigene00066	2684	gi|255553223|ref|XP_002517654.1|	Pre-mRNA-processing-splicing factor, putative [Ricinus communis]_x0001_gi	B9RV85;	GO:0000398;GO:0000398;GO:0005681;GO:0005681	rcu:RCOM_0900710
unigene00067	2677	gi|225429981|ref|XP_002284012.1|	PREDICTED: hypothetical protein [Vitis vinifera]_x0001_gi	D7SUC3;		vvi:100264673	ko:K12856
unigene00068	2673	gi|270231188|emb|CBI20515.1|	unnamed protein product [Vitis vinifera]
unigene00069	2688	gi|224111846|ref|XP_002316001.1|	predicted protein [Populus trichocarpa]_x0001_gi	B9HWU0;	GO:0016773	pop:POPTR_659020
unigene00070	2686	gi|462013|sp|P35016.1|ENPL_CATRO	ENPL_CATRO RecName: Full=Endoplasmin homolog; AltName: Full=Glucose-regulated protein 94 homolog; Short=GRP-94 homolog; Flags: Precursor_x0001_gi	P35016;	GO:0000166;GO:0005524;GO:0005524;GO:0005524;GO:0005524;GO:0005783;GO:0005788;GO:0006457;GO:0006457;GO:0006950;GO:0006950;GO:0051082;GO:0051082
unigene00071	2671	gi|119351159|gb|ABL63474.1|	ethylene receptor isoform 1 [Coffea canephora]_x0001_gi	A1E4D6;	GO:0000155;GO:0000155;GO:0000155;GO:0000156;GO:0000160;GO:0004673;GO:0004673;GO:0004871;GO:0004872;GO:0005524;GO:0005789;GO:0006355;GO:0007165;GO:0007165;GO:0007165;GO:0009873;GO:0016020;GO:0016310;GO:0016772;GO:0018106
unigene00072	2671	gi|225469103|ref|XP_002269052.1|	PREDICTED: hypothetical protein [Vitis vinifera]
unigene00073	2671	gi|3299896|gb|AAC25984.1|	beta-galactosidase [Solanum lycopersicum]	O81100;	GO:0003824;GO:0004553;GO:0004553;GO:0004565;GO:0005975;GO:0005975;GO:0005975;GO:0008152;GO:0016787;GO:0016798;GO:0043169
unigene00074	2663	gi|255550431|ref|XP_002516266.1|	Xylem serine proteinase 1 precursor, putative [Ricinus communis]_x0001_gi	B9RR97;	GO:0004252;GO:0004252;GO:0006508;GO:0008233;GO:0008236;GO:0016787;GO:0042802;GO:0043086	rcu:RCOM_0711510
unigene00075	2645	gi|225435726|ref|XP_002285701.1|	PREDICTED: hypothetical protein [Vitis vinifera]_x0001_gi	D7SLH9;		vvi:100246794
unigene00076	2653	gi|225443588|ref|XP_002273498.1|	PREDICTED: hypothetical protein [Vitis vinifera]
unigene00077	2637	gi|255540511|ref|XP_002511320.1|	zinc ion binding protein, putative [Ricinus communis]_x0001_gi	B9RAU5;	GO:0008270	rcu:RCOM_1508680
unigene00078	2626	gi|225455384|ref|XP_002277933.1|	PREDICTED: hypothetical protein [Vitis vinifera]
unigene00079	2633	gi|1771162|emb|CAA67430.1|	SBT2 [Solanum lycopersicum]_x0001_gi	P93205;	GO:0004252;GO:0004252;GO:0006508;GO:0008233;GO:0008236;GO:0016787;GO:0042802;GO:0043086
unigene00080	2627	gi|255557375|ref|XP_002519718.1|	Beta-glucosidase, putative [Ricinus communis]_x0001_gi	B9S149;	GO:0004553;GO:0004553;GO:0005975;GO:0005975;GO:0008152;GO:0008422;GO:0016787;GO:0016798	rcu:RCOM_0633810
unigene00081	2621	gi|255558846|ref|XP_002520446.1|	ceramidase, putative [Ricinus communis]_x0001_gi	B9S377;		rcu:RCOM_0731110
unigene00082	2624	gi|225458497|ref|XP_002284172.1|	PREDICTED: hypothetical protein [Vitis vinifera]				ko:K12349
unigene00083	2618	gi|225447723|ref|XP_002273150.1|	PREDICTED: hypothetical protein [Vitis vinifera]_x0001_gi	D7TYP5;		vvi:100244222
unigene00084	2608	gi|224061226|ref|XP_002300379.1|	predicted protein [Populus trichocarpa]_x0001_gi	B9GFM3;	GO:0016787;GO:0016787	pop:POPTR_642311
unigene00085	2609	gi|225448649|ref|XP_002279573.1|	PREDICTED: KUP2 [Vitis vinifera]
unigene00086	2594	gi|283794999|ref|YP_003359390.1|	RNA polymerase alpha subunit [Olea europaea]_x0001_gi	D2KLN4;	GO:0003677;GO:0003677;GO:0003677;GO:0003677;GO:0003899;GO:0003899;GO:0003899;GO:0003899;GO:0003899;GO:0003899;GO:0003899;GO:0006350;GO:0006350;GO:0006350;GO:0006350;GO:0006350;GO:0006351;GO:0006351;GO:0009507;GO:0009536;GO:0046983;GO:0046983
unigene00087	2592	gi|225440085|ref|XP_002282577.1|	PREDICTED: hypothetical protein [Vitis vinifera]
unigene00088	2590	gi|255567975|ref|XP_002524965.1|	tetratricopeptide repeat protein, tpr, putative [Ricinus communis]_x0001_gi	B9SG46;	GO:0005488	rcu:RCOM_1155230
unigene00089	2581	gi|224089513|ref|XP_002308740.1|	predicted protein [Populus trichocarpa]_x0001_gi	B9HBZ8;	GO:0004252;GO:0004252;GO:0006508;GO:0008233;GO:0008236;GO:0016787;GO:0042802;GO:0043086	pop:POPTR_801661
unigene00090	2557	gi|1449179|dbj|BAA13101.1|	N-ethylmaleimide sensitive fusion protein [Nicotiana tabacum]	Q40495;	GO:0000166;GO:0000166;GO:0005488;GO:0005524;GO:0005524;GO:0005524;GO:0005524;GO:0005524;GO:0017111
unigene00091	2559	gi|255554402|ref|XP_002518240.1|	ATP binding protein, putative [Ricinus communis]_x0001_gi	B9RWX1;	GO:0004672;GO:0004672;GO:0004674;GO:0004715;GO:0005524;GO:0005524;GO:0006468;GO:0006468;GO:0006468;GO:0006950;GO:0016740	rcu:RCOM_1704400
unigene00092	2537	gi|790479|emb|CAA58701.1|	inorganic pyrophosphatase [Nicotiana tabacum]	Q43798;	GO:0004427;GO:0004427;GO:0009678;GO:0015992;GO:0016020;GO:0016787
unigene00093	2549	gi|255551707|ref|XP_002516899.1|	Cullin-1, putative [Ricinus communis]_x0001_gi	B9RT30;	GO:0006511;GO:0006511;GO:0006511;GO:0006511;GO:0031461;GO:0031461;GO:0031461;GO:0031461;GO:0031625;GO:0031625;GO:0031625;GO:0031625	rcu:RCOM_0680540
unigene00094	2533	gi|225438408|ref|XP_002275766.1|	PREDICTED: hypothetical protein [Vitis vinifera]				ko:K03347
unigene00095	2507	gi|225447223|ref|XP_002277857.1|	PREDICTED: hypothetical protein [Vitis vinifera]_x0001_gi	A5C3B0;	GO:0003824	vvi:100258592
unigene00096	2520	gi|224061057|ref|XP_002300337.1|	predicted protein [Populus trichocarpa]_x0001_gi	B9GJG0;	GO:0016020	pop:POPTR_1069914
unigene00097	2506	gi|270243757|emb|CBI30696.1|	unnamed protein product [Vitis vinifera]
unigene00098	2508
unigene00099	2505	gi|225430033|ref|XP_002284239.1|	PREDICTED: hypothetical protein [Vitis vinifera]_x0001_gi	D7SUE8;		vvi:100252486
unigene00100	2500	gi|225458631|ref|XP_002284804.1|	PREDICTED: hypothetical protein [Vitis vinifera]
unigene00101	2501	gi|283794975|ref|YP_003359366.1|	ATPase beta subunit [Olea europaea]_x0001_gi	D2KLL0;	GO:0000166;GO:0000166;GO:0005524;GO:0005524;GO:0006754;GO:0006810;GO:0006811;GO:0008553;GO:0009507;GO:0009535;GO:0009536;GO:0009579;GO:0015986;GO:0015986;GO:0015986;GO:0015986;GO:0015992;GO:0015992;GO:0015992;GO:0016469;GO:0016469;GO:0016820;GO:0016820;GO
unigene00102	2494	gi|255543489|ref|XP_002512807.1|	Potassium transporter, putative [Ricinus communis]_x0001_gi	B9RGU8;	GO:0006813;GO:0006813;GO:0015079;GO:0015079;GO:0016020;GO:0016020	rcu:RCOM_1444030
unigene00103	2498	gi|113473614|gb|ABI35986.1|	methionine synthase [Phelipanche ramosa]	B2VQE0;	GO:0003871;GO:0003871;GO:0003871;GO:0003871;GO:0008270;GO:0008652;GO:0009086;GO:0009086;GO:0009086
unigene00104	2497	gi|162279935|ref|NP_064105.2|	ATPase subunit 1 [Beta vulgaris subsp. vulgaris]_x0001_gi	Q7HJM1;	GO:0000166;GO:0005524;GO:0005524;GO:0005739;GO:0005739;GO:0006754;GO:0006810;GO:0006811;GO:0015986;GO:0015986;GO:0015986;GO:0015986;GO:0015992;GO:0015992;GO:0015992;GO:0016469;GO:0016469;GO:0016820;GO:0016820;GO:0016820;GO:0033178;GO:0033178;GO:0033178;GO
unigene00105	2492	gi|225451303|ref|XP_002278422.1|	PREDICTED: hypothetical protein [Vitis vinifera]_x0001_gi	D7TUL1;		vvi:100253765
unigene00106	2488	gi|118487947|gb|ABK95795.1|	unknown [Populus trichocarpa]	A9PHE2;	GO:0003824;GO:0003824;GO:0003824;GO:0004802;GO:0008152;GO:0008152;GO:0008152		ko:K01456
unigene00107	2471	gi|225437320|ref|XP_002267361.1|	PREDICTED: hypothetical protein [Vitis vinifera]
unigene00108	2484	gi|211906506|gb|ACJ11746.1|	luminal binding protein [Gossypium hirsutum]	D2D326;	GO:0000166;GO:0005524;GO:0005524
unigene00109	2479	gi|147856913|emb|CAN80762.1|	hypothetical protein [Vitis vinifera]	A5B440;
unigene00110	2481	gi|147815441|emb|CAN74990.1|	hypothetical protein [Vitis vinifera]	A5BTD9;
unigene00111	2472	gi|255556282|ref|XP_002519175.1|	Protein COBRA precursor, putative [Ricinus communis]_x0001_gi	B9RZK6;		rcu:RCOM_0999340
unigene00112	2480	gi|270229102|emb|CBI18031.1|	unnamed protein product [Vitis vinifera]
unigene00113	2471	gi|255546439|ref|XP_002514279.1|	3-hydroxyacyl-CoA dehyrogenase, putative [Ricinus communis]_x0001_gi	B9RKN5;	GO:0003824;GO:0003824;GO:0003824;GO:0005488;GO:0006631;GO:0006631;GO:0008152;GO:0008152;GO:0008152;GO:0008692;GO:0016491;GO:0016491;GO:0016491;GO:0016491;GO:0016853;GO:0050662	rcu:RCOM_1052220
unigene00114	2472	gi|164457325|dbj|BAF98176.1|	trehalose-6-phosphate synthase [Solanum lycopersicum]	A9ZSX8;	GO:0003824;GO:0003824;GO:0003824;GO:0005992;GO:0005992;GO:0008152
unigene00115	2471	gi|225431211|ref|XP_002272351.1|	PREDICTED: hypothetical protein [Vitis vinifera]_x0001_gi	D7SP33;		vvi:100245553
unigene00116	2470	gi|225432582|ref|XP_002281240.1|	PREDICTED: hypothetical protein [Vitis vinifera]
unigene00117	2449	gi|225430194|ref|XP_002282436.1|	PREDICTED: hypothetical protein [Vitis vinifera]_x0001_gi	D7SUP7;		vvi:100247413
unigene00118	2452	gi|224118480|ref|XP_002317829.1|	predicted protein [Populus trichocarpa]_x0001_gi	B9I280;	GO:0016020	pop:POPTR_569667
unigene00119	2447	gi|147821110|emb|CAN75374.1|	hypothetical protein [Vitis vinifera]	A5C7K9;	GO:0003723;GO:0003964;GO:0006278
unigene00120	2445	gi|33637487|gb|AAQ23899.1|	RSH2 [Nicotiana tabacum]	Q6V9R3;	GO:0003824;GO:0015969
unigene00121	2441	gi|225435353|ref|XP_002285265.1|	PREDICTED: hypothetical protein isoform 1 [Vitis vinifera]
unigene00122	2438	gi|3688600|dbj|BAA33461.1|	beta-Amyrin Synthase [Panax ginseng]	O82140;	GO:0003824;GO:0016866
unigene00123	2434	gi|285309967|emb|CBE71057.1|	aconitate hydratase 3 [Citrus clementina]	D3GQL1;	GO:0003994;GO:0008152;GO:0008152;GO:0008152;GO:0008152;GO:0008152;GO:0008152;GO:0008152;GO:0008152;GO:0016829;GO:0051539
unigene00124	2419	gi|225461906|ref|XP_002266659.1|	PREDICTED: hypothetical protein [Vitis vinifera]
unigene00125	2429	gi|225461443|ref|XP_002282404.1|	PREDICTED: hypothetical protein [Vitis vinifera]
unigene00126	2427	gi|255565935|ref|XP_002523956.1|	RAB6-interacting protein, putative [Ricinus communis]_x0001_gi	B9SD87;		rcu:RCOM_1165000
unigene00127	2418	gi|225430320|ref|XP_002285195.1|	PREDICTED: hypothetical protein [Vitis vinifera]
unigene00128	2397	gi|225440662|ref|XP_002274594.1|	PREDICTED: hypothetical protein [Vitis vinifera]
unigene00129	2421	gi|225429644|ref|XP_002279755.1|	PREDICTED: hypothetical protein [Vitis vinifera]
unigene00130	2424	gi|225464625|ref|XP_002275958.1|	PREDICTED: hypothetical protein [Vitis vinifera]
unigene00131	2417	gi|195929365|gb|ACG56281.1|	lipoxygenase [Olea europaea]	B6D1W5;	GO:0005506;GO:0006633;GO:0008610;GO:0016165;GO:0016165;GO:0016491;GO:0016702;GO:0016702;GO:0016702;GO:0031408;GO:0046872;GO:0046872;GO:0046872;GO:0046872;GO:0055114;GO:0055114;GO:0055114;GO:0055114
unigene00132	2401	gi|255637109|gb|ACU18886.1|	unknown [Glycine max]	C6TAN4;	GO:0000166;GO:0003924;GO:0005525;GO:0005525;GO:0005525
unigene00133	2396	gi|23451811|gb|AAN32867.1|AF460204_1	AF460204_1 phenylalanine ammonia-lyase 2 [Coffea canephora]	Q8H6V9;	GO:0003824;GO:0005737;GO:0005737;GO:0005737;GO:0006559;GO:0009058;GO:0009698;GO:0016829;GO:0016841;GO:0016841;GO:0016841
unigene00134	2399	gi|270232828|emb|CBI22146.1|	unnamed protein product [Vitis vinifera]
unigene00135	2388	gi|270255120|emb|CBI37506.1|	unnamed protein product [Vitis vinifera]
unigene00136	2393	gi|224069800|ref|XP_002326417.1|	predicted protein [Populus trichocarpa]_x0001_gi	B9MTQ5;	GO:0004252;GO:0004252;GO:0006508;GO:0042802;GO:0043086	pop:POPTR_589582
unigene00137	2390	gi|255545176|ref|XP_002513649.1|	heat shock protein, putative [Ricinus communis]_x0001_gi	B9RIT0;	GO:0005524;GO:0005524;GO:0005524;GO:0005524;GO:0005737;GO:0006457;GO:0006457;GO:0006457;GO:0006950;GO:0006950;GO:0006950;GO:0051082;GO:0051082;GO:0051082	rcu:RCOM_1582180
unigene00138	2389	gi|218186171|gb|EEC68598.1|	hypothetical protein OsI_36954 [Oryza sativa Indica Group]	B8BIG3;			ko:K04079
unigene00139	2382	gi|270228500|emb|CBI17437.1|	unnamed protein product [Vitis vinifera]
unigene00140	2389	gi|225448453|ref|XP_002269430.1|	PREDICTED: hypothetical protein [Vitis vinifera]
unigene00141	2380	gi|762844|gb|AAB42159.1|	Hsc70 [Solanum lycopersicum]	Q40151;	GO:0000166;GO:0005524;GO:0005524
unigene00142	2371	gi|225454410|ref|XP_002279584.1|	PREDICTED: hypothetical protein [Vitis vinifera]
unigene00143	2369	gi|283794958|ref|YP_003359349.1|	RNA polymerase beta II subunit [Olea europaea]_x0001_gi	D2KLS8;	GO:0003677;GO:0003677;GO:0003677;GO:0003677;GO:0003899;GO:0003899;GO:0003899;GO:0003899;GO:0003899;GO:0003899;GO:0006350;GO:0006350;GO:0006350;GO:0006350;GO:0006351;GO:0009507;GO:0009536;GO:0016740;GO:0016779
unigene00144	2360	gi|225426132|ref|XP_002272796.1|	PREDICTED: hypothetical protein [Vitis vinifera]_x0001_gi	D7TV74;		vvi:100248343
unigene00145	2365	gi|255586753|ref|XP_002533996.1|	ribonuclease II, putative [Ricinus communis]_x0001_gi	B9T6X7;	GO:0003723;GO:0004540;GO:0008859;GO:0016787	rcu:RCOM_0313610
unigene00146	2370
unigene00147	2355	gi|57282320|emb|CAD43286.1|	bromodomain-containing RNA-binding protein 1 [Nicotiana tabacum]	Q5K542;
unigene00148	2364	gi|255542416|ref|XP_002512271.1|	catalytic, putative [Ricinus communis]_x0001_gi	B9REV2;	GO:0008152;GO:0008415;GO:0016747	rcu:RCOM_1429060
unigene00149	2345	gi|225434642|ref|XP_002279786.1|	PREDICTED: similar to binding [Vitis vinifera]
unigene00150	2346	gi|225428830|ref|XP_002282292.1|	PREDICTED: hypothetical protein [Vitis vinifera]
unigene00151	2344	gi|239819394|gb|ACS28251.1|	cell division control protein [Nicotiana glutinosa]	C5MQG8;	GO:0000166;GO:0000166;GO:0005488;GO:0005524;GO:0005524;GO:0005524;GO:0005524;GO:0005524;GO:0016787;GO:0017111;GO:0051301
unigene00152	2344	gi|255574418|ref|XP_002528122.1|	conserved hypothetical protein [Ricinus communis]_x0001_gi	B9SQ53;		rcu:RCOM_0146070
unigene00153	2337	gi|6969976|gb|AAF34134.1|	high molecular weight heat shock protein [Malus x domestica]	Q9M6R1;	GO:0000166;GO:0005524;GO:0005524;GO:0006950
unigene00154	2324	gi|270227978|emb|CBI16691.1|	unnamed protein product [Vitis vinifera]
unigene00155	2326	gi|255582757|ref|XP_002532155.1|	synaptotagmin, putative [Ricinus communis]_x0001_gi	B9T1N6;		rcu:RCOM_1158850
unigene00156	2319	gi|255568510|ref|XP_002525229.1|	Glycosyltransferase QUASIMODO1, putative [Ricinus communis]_x0001_gi	B9SGW0;	GO:0016740;GO:0016757	rcu:RCOM_0820390
unigene00157	2327	gi|224055759|ref|XP_002298639.1|	oligopeptide transporter OPT family [Populus trichocarpa]_x0001_gi	B9GF49;	GO:0055085	pop:POPTR_707057	ko:K13648
unigene00158	2319	gi|225433894|ref|XP_002266580.1|	PREDICTED: hypothetical protein [Vitis vinifera]
unigene00159	2324	gi|208964722|gb|ACI31551.1|	heat shock protein 90-2 [Glycine max]	B6EBD6;	GO:0005524;GO:0005524;GO:0005524;GO:0005524;GO:0005737;GO:0006457;GO:0006457;GO:0006457;GO:0006950;GO:0006950;GO:0006950;GO:0051082;GO:0051082;GO:0051082
unigene00160	2309	gi|225440366|ref|XP_002270537.1|	PREDICTED: hypothetical protein [Vitis vinifera]
unigene00161	2303	gi|291278198|gb|ADD91580.1|	calcium ATPase [Nicotiana benthamiana]	D5JXY5;
unigene00162	2299	gi|224085515|ref|XP_002307602.1|	homocysteine s-methyltransferase [Populus trichocarpa]_x0001_gi	B9H8B8;	GO:0008168;GO:0008898;GO:0008898;GO:0016740	pop:POPTR_559589
unigene00163	2295	gi|157689661|gb|ABV65409.1|	photosystem II CP47 chlorophyll apoprotein [Carica papaya]	A9XV99;	GO:0006810;GO:0009507;GO:0009521;GO:0009523;GO:0009535;GO:0009536;GO:0009767;GO:0015979;GO:0016020;GO:0016020;GO:0016021;GO:0016168;GO:0016168;GO:0018298;GO:0019684;GO:0022900		ko:K00547
unigene00164	2288	gi|225430656|ref|XP_002270163.1|	PREDICTED: hypothetical protein [Vitis vinifera]_x0001_gi	D7TDT9;		vvi:100244912
unigene00165	2295	gi|94502665|ref|YP_588403.1|	hypothetical protein ZeamMp158 [Zea mays subsp. mays]_x0001_gi	Q6R9A5;	GO:0005739		ko:K09667
unigene00166	2269	gi|166919372|gb|ABZ04081.1|	chloroplast heat shock protein 70-2 [Ipomoea nil]	B1A010;	GO:0000166;GO:0005524;GO:0005524;GO:0005524;GO:0005524;GO:0006457;GO:0006950;GO:0051082
unigene00167	2273	gi|225439039|ref|XP_002264525.1|	PREDICTED: hypothetical protein [Vitis vinifera]
unigene00168	2277	gi|2150027|gb|AAB58727.1|	NADP-malic enzyme [Solanum lycopersicum]	O04935;	GO:0003824;GO:0004470;GO:0005488;GO:0006108;GO:0008152;GO:0016491;GO:0016491;GO:0016616;GO:0016616;GO:0046872;GO:0046872;GO:0051287;GO:0055114;GO:0055114
unigene00169	2277	gi|225436136|ref|XP_002274971.1|	PREDICTED: hypothetical protein [Vitis vinifera]
unigene00170	2276	gi|225430194|ref|XP_002282436.1|	PREDICTED: hypothetical protein [Vitis vinifera]_x0001_gi	D7SUP7;		vvi:100247413
unigene00171	2271	gi|225441999|ref|XP_002271510.1|	PREDICTED: hypothetical protein [Vitis vinifera]
unigene00172	2276	gi|208964722|gb|ACI31551.1|	heat shock protein 90-2 [Glycine max]	B6EBD6;	GO:0005524;GO:0005524;GO:0005524;GO:0005524;GO:0005737;GO:0006457;GO:0006457;GO:0006457;GO:0006950;GO:0006950;GO:0006950;GO:0051082;GO:0051082;GO:0051082
unigene00173	2271	gi|585451|sp|P37221.1|MAOM_SOLTU	MAOM_SOLTU RecName: Full=NAD-dependent malic enzyme 62 kDa isoform, mitochondrial; Short=NAD-ME; Flags: Precursor_x0001_gi	P37221;	GO:0003824;GO:0004470;GO:0004471;GO:0005488;GO:0005739;GO:0005759;GO:0006108;GO:0008152;GO:0016491;GO:0016491;GO:0016616;GO:0016616;GO:0046872;GO:0046872;GO:0051287;GO:0055114;GO:0055114
unigene00174	2269	gi|6969976|gb|AAF34134.1|	high molecular weight heat shock protein [Malus x domestica]	Q9M6R1;	GO:0000166;GO:0005524;GO:0005524;GO:0006950
unigene00175	2267	gi|225426379|ref|XP_002271860.1|	PREDICTED: hypothetical protein isoform 2 [Vitis vinifera]_x0001_gi	D7TW14;		vvi:100258246
unigene00176	2255	gi|270254570|emb|CBI36960.1|	unnamed protein product [Vitis vinifera]
unigene00177	2267	gi|239819394|gb|ACS28251.1|	cell division control protein [Nicotiana glutinosa]	C5MQG8;	GO:0000166;GO:0000166;GO:0005488;GO:0005524;GO:0005524;GO:0005524;GO:0005524;GO:0005524;GO:0016787;GO:0017111;GO:0051301
unigene00178	2261	gi|58531952|gb|AAW78691.1|	peroxisomal acyl-CoA oxidase 1A [Solanum cheesmaniae]	Q5D8D1;	GO:0003995;GO:0003997;GO:0003997;GO:0005777;GO:0005777;GO:0006631;GO:0006635;GO:0008152;GO:0008152;GO:0016491;GO:0016627;GO:0016627;GO:0016627;GO:0050660;GO:0050660;GO:0055114;GO:0055114;GO:0055114;GO:0055114;GO:0055114;GO:0055114;GO:0055114
unigene00179	2262	gi|225457873|ref|XP_002279250.1|	PREDICTED: hypothetical protein [Vitis vinifera]
unigene00180	2262	gi|224095250|ref|XP_002310366.1|	methylenetetrahydrofolate reductase [Populus trichocarpa]_x0001_gi	B9HG95;	GO:0004489;GO:0004489;GO:0004489;GO:0006555;GO:0006555;GO:0016491;GO:0055114;GO:0055114;GO:0055114	pop:POPTR_654300
unigene00181	2253	gi|270240281|emb|CBI27512.1|	unnamed protein product [Vitis vinifera]				ko:K00297
unigene00182	2251	gi|255529749|gb|ACU12849.1|	cutin deficient 2 [Solanum lycopersicum]	C7DTT1;	GO:0003677;GO:0003677;GO:0003677;GO:0003700;GO:0005634;GO:0005634;GO:0005634;GO:0006355;GO:0006355;GO:0030528;GO:0043565;GO:0043565;GO:0045449
unigene00183	2222	gi|118487496|gb|ABK95575.1|	unknown [Populus trichocarpa]	A9PGS2;	GO:0006508;GO:0008270
unigene00184	2248	gi|208964722|gb|ACI31551.1|	heat shock protein 90-2 [Glycine max]	B6EBD6;	GO:0005524;GO:0005524;GO:0005524;GO:0005524;GO:0005737;GO:0006457;GO:0006457;GO:0006457;GO:0006950;GO:0006950;GO:0006950;GO:0051082;GO:0051082;GO:0051082
unigene00185	2242	gi|6136121|sp|O82627.1|SSG1_ANTMA	SSG1_ANTMA RecName: Full=Granule-bound starch synthase 1, chloroplastic/amyloplastic; AltName: Full=Granule-bound starch synthase I; Short=GBSS-I; Flags: Precursor_x0001_gi	O82627;	GO:0009011;GO:0009011;GO:0009058;GO:0009250;GO:0009501;GO:0009501;GO:0009507;GO:0009507;GO:0009536;GO:0016740;GO:0016757;GO:0019252
unigene00186	2249	gi|147826550|emb|CAN70790.1|	hypothetical protein [Vitis vinifera]	A5C0J4;
unigene00187	2238	gi|116047943|gb|ABJ53197.1|	myosin XI-2 [Nicotiana benthamiana]	B0CN59;	GO:0000166;GO:0003774;GO:0003774;GO:0003774;GO:0003779;GO:0005524;GO:0005524;GO:0005524;GO:0016459;GO:0016459;GO:0016459
unigene00188	2238	gi|225447711|ref|XP_002272885.1|	PREDICTED: hypothetical protein [Vitis vinifera]_x0001_gi	D7SQR4;		vvi:100257895
unigene00189	2234	gi|291278198|gb|ADD91580.1|	calcium ATPase [Nicotiana benthamiana]	D5JXY5;
unigene00190	2232	gi|12585316|sp|Q9M4G4.1|PGMC_SOLTU	PGMC_SOLTU RecName: Full=Phosphoglucomutase, cytoplasmic; Short=PGM; AltName: Full=Glucose phosphomutase_x0001_gi	Q9M4G4;	GO:0000287;GO:0004614;GO:0005737;GO:0005737;GO:0005975;GO:0005975;GO:0005975;GO:0005975;GO:0005975;GO:0005975;GO:0005975;GO:0006006;GO:0016853;GO:0016868;GO:0016868;GO:0016868;GO:0016868;GO:0016868;GO:0016868;GO:0046872
unigene00191	2233	gi|113473614|gb|ABI35986.1|	methionine synthase [Phelipanche ramosa]	B2VQE0;	GO:0003871;GO:0003871;GO:0003871;GO:0003871;GO:0008270;GO:0008652;GO:0009086;GO:0009086;GO:0009086
unigene00192	2235	gi|225427794|ref|XP_002269363.1|	PREDICTED: hypothetical protein [Vitis vinifera]
unigene00193	2230	gi|224058601|ref|XP_002299560.1|	predicted protein [Populus trichocarpa]_x0001_gi	B9GKN0;		pop:POPTR_1067013
unigene00194	2214	gi|270234264|emb|CBI22868.1|	unnamed protein product [Vitis vinifera]
unigene00195	2213	gi|225453927|ref|XP_002279696.1|	PREDICTED: hypothetical protein [Vitis vinifera]
unigene00196	2221	gi|225428863|ref|XP_002282447.1|	PREDICTED: hypothetical protein [Vitis vinifera]_x0001_gi	D7TPF9;		vvi:100262331
unigene00197	2224	gi|224120498|ref|XP_002331062.1|	vacuolar H+-translocating inorganic pyrophosphatase [Populus trichocarpa]_x0001_gi	B9N710;	GO:0004427;GO:0009678;GO:0015992;GO:0016020	pop:POPTR_828371	ko:K10661
unigene00198	2217	gi|224100929|ref|XP_002312072.1|	predicted protein [Populus trichocarpa]_x0001_gi	B9HM58;	GO:0004591;GO:0006096;GO:0008152;GO:0016624;GO:0030976	pop:POPTR_820318	ko:K01507
unigene00199	2192	gi|21535791|emb|CAC85727.1|	putative carbamoyl phosphate synthase large subunit [Nicotiana tabacum]	Q8L6J9;	GO:0003824;GO:0003824;GO:0003824;GO:0003824;GO:0003824;GO:0003824;GO:0004086;GO:0004086;GO:0004086;GO:0005524;GO:0005524;GO:0005524;GO:0005524;GO:0005524;GO:0006807;GO:0006807;GO:0006807;GO:0008152;GO:0008152		ko:K00164
unigene00200	2214	gi|225432644|ref|XP_002278327.1|	PREDICTED: hypothetical protein [Vitis vinifera]_x0001_gi	D7T6W8;		vvi:100251211
unigene00201	2203	gi|48210029|gb|AAT40540.1|	kelch repeat-containing F-box family protein, putative [Solanum demissum]	Q6L3I4;
unigene00202	2208	gi|225438337|ref|XP_002272502.1|	PREDICTED: hypothetical protein [Vitis vinifera]
unigene00203	2203	gi|225468979|ref|XP_002275368.1|	PREDICTED: hypothetical protein [Vitis vinifera]_x0001_gi	A5BU69;	GO:0004672;GO:0004672;GO:0004674;GO:0005524;GO:0005524;GO:0006468;GO:0006468;GO:0006468	vvi:100262012
unigene00204	2202	gi|225439287|ref|XP_002266470.1|	PREDICTED: hypothetical protein [Vitis vinifera]
unigene00205	2197	gi|225451571|ref|XP_002274892.1|	PREDICTED: hypothetical protein [Vitis vinifera]
unigene00206	2192	gi|270244706|emb|CBI31639.1|	unnamed protein product [Vitis vinifera]
unigene00207	2196	gi|225434548|ref|XP_002277103.1|	PREDICTED: hypothetical protein [Vitis vinifera]_x0001_gi	D7SJV6;		vvi:100241610
unigene00208	2199	gi|225431952|ref|XP_002272572.1|	PREDICTED: hypothetical protein [Vitis vinifera]_x0001_gi	D7SYL4;		vvi:100263733	ko:K01953
unigene00209	2190	gi|225461471|ref|XP_002285024.1|	PREDICTED: hypothetical protein [Vitis vinifera]
unigene00210	2181	gi|270229102|emb|CBI18031.1|	unnamed protein product [Vitis vinifera]
unigene00211	2191	gi|224066909|ref|XP_002302274.1|	predicted protein [Populus trichocarpa]_x0001_gi	B9GUJ2;		pop:POPTR_643710
unigene00212	2180	gi|225446449|ref|XP_002277029.1|	PREDICTED: similar to AtRPN1a/RPN1A (26S proteasome regulatory subunit S2 1A); binding [Vitis vinifera]_x0001_gi	E0CTI4;		vvi:100255701
unigene00213	2184	gi|5669151|gb|AAD46186.1|	plasma membrane proton ATPase [Nicotiana plumbaginifolia]	Q9SWH2;	GO:0000166;GO:0003824;GO:0005524;GO:0005524;GO:0005524;GO:0005524;GO:0005524;GO:0006754;GO:0006754;GO:0006754;GO:0006754;GO:0006754;GO:0006754;GO:0006812;GO:0008152;GO:0015662;GO:0015662;GO:0015662;GO:0015662;GO:0016020;GO:0016020;GO:0016020;GO:0016020;GO		ko:K03028
unigene00214	2177	gi|255555987|ref|XP_002519028.1|	RNA polymerase-associated protein RTF1, putative [Ricinus communis]_x0001_gi	B9RZ59;	GO:0003677;GO:0003677;GO:0005634;GO:0005634;GO:0006352;GO:0006352;GO:0016570;GO:0016570	rcu:RCOM_0935630
unigene00215	2184	gi|224122002|ref|XP_002318726.1|	predicted protein [Populus trichocarpa]_x0001_gi	B9I3R0;	GO:0003993;GO:0003993;GO:0016787;GO:0046872;GO:0046872	pop:POPTR_423272
unigene00216	2178	gi|225455762|ref|XP_002269751.1|	PREDICTED: hypothetical protein [Vitis vinifera]_x0001_gi	D7SIR4;		vvi:100261003
unigene00217	2173	gi|225445527|ref|XP_002285249.1|	PREDICTED: hypothetical protein [Vitis vinifera]				ko:K01890
unigene00218	2161	gi|255582280|ref|XP_002531931.1|	NADH-ubiquinone oxidoreductase, putative [Ricinus communis]_x0001_gi	B9T118;	GO:0008137;GO:0008137;GO:0009055;GO:0016020;GO:0016491;GO:0016491;GO:0016651;GO:0016651;GO:0042773;GO:0046872;GO:0051536;GO:0051536;GO:0051536;GO:0051536;GO:0051539;GO:0055114;GO:0055114;GO:0055114;GO:0055114	rcu:RCOM_0458390
unigene00219	2162	gi|225434223|ref|XP_002275875.1|	PREDICTED: hypothetical protein [Vitis vinifera]				ko:K03934
unigene00220	2159	gi|255567242|ref|XP_002524602.1|	conserved hypothetical protein [Ricinus communis]_x0001_gi	B9SF33;		rcu:RCOM_1213440
unigene00221	2149	gi|12597806|gb|AAG60117.1|AC073555_1	AC073555_1 copia-type polyprotein, putative [Arabidopsis thaliana]	Q9C739;	GO:0003676;GO:0003676;GO:0003676;GO:0003677;GO:0008270;GO:0008270;GO:0015074;GO:0046872
unigene00222	2144	gi|224142595|ref|XP_002324641.1|	predicted protein [Populus trichocarpa]_x0001_gi	B9IMW3;		pop:POPTR_736537
unigene00223	2135	gi|225438748|ref|XP_002282786.1|	PREDICTED: hypothetical protein [Vitis vinifera]
unigene00224	2155	gi|224129430|ref|XP_002320584.1|	predicted protein [Populus trichocarpa]_x0001_gi	B9IB56;	GO:0005506;GO:0005783;GO:0006633;GO:0016491;GO:0055114	pop:POPTR_732680
unigene00225	2159	gi|225425507|ref|XP_002263966.1|	PREDICTED: hypothetical protein [Vitis vinifera]
unigene00226	2157	gi|225451385|ref|XP_002264925.1|	PREDICTED: hypothetical protein [Vitis vinifera]_x0001_gi	D7TSK2;		vvi:100258393
unigene00227	2153	gi|224090013|ref|XP_002308906.1|	predicted protein [Populus trichocarpa]_x0001_gi	A9P919;		pop:POPTR_560429
unigene00228	2145	gi|225438007|ref|XP_002270511.1|	PREDICTED: hypothetical protein [Vitis vinifera]
unigene00229	2140	gi|225463572|ref|XP_002270172.1|	PREDICTED: hypothetical protein [Vitis vinifera]_x0001_gi	D7TZA9;		vvi:100265253
unigene00230	2107	gi|225445067|ref|XP_002280299.1|	PREDICTED: hypothetical protein [Vitis vinifera]
unigene00231	2123	gi|270241374|emb|CBI28597.1|	unnamed protein product [Vitis vinifera]
unigene00232	2104	gi|147856966|emb|CAN81809.1|	hypothetical protein [Vitis vinifera]	A5C4A8;
unigene00233	2125	gi|225431946|ref|XP_002277743.1|	PREDICTED: hypothetical protein [Vitis vinifera]_x0001_gi	D7SY32;		vvi:100249882
unigene00234	2127	gi|225455298|ref|XP_002275134.1|	PREDICTED: hypothetical protein [Vitis vinifera]
unigene00235	2125	gi|225427524|ref|XP_002265127.1|	PREDICTED: hypothetical protein [Vitis vinifera]
unigene00236	2122	gi|225423945|ref|XP_002279093.1|	PREDICTED: hypothetical protein [Vitis vinifera]
unigene00237	2119	gi|225441629|ref|XP_002282088.1|	PREDICTED: hypothetical protein [Vitis vinifera]_x0001_gi	D7TI60;		vvi:100257135
unigene00238	2121	gi|225469286|ref|XP_002268318.1|	PREDICTED: hypothetical protein [Vitis vinifera]				ko:K09500
unigene00239	2110	gi|255577920|ref|XP_002529832.1|	electron carrier, putative [Ricinus communis]_x0001_gi	B9SV13;	GO:0016614;GO:0016614;GO:0050660	rcu:RCOM_0258730
unigene00240	2110	gi|225430760|ref|XP_002266788.1|	PREDICTED: hypothetical protein [Vitis vinifera]_x0001_gi	D7SPD9;		vvi:100259816
unigene00241	2103	gi|255565354|ref|XP_002523668.1|	inositol or phosphatidylinositol kinase, putative [Ricinus communis]_x0001_gi	B9SCE9;	GO:0016301;GO:0016773	rcu:RCOM_1271130
unigene00242	2113	gi|151347473|gb|ABS01349.1|	hypersensitive-induced response protein [Carica papaya]	A6YGE4;
unigene00243	2107	gi|225470587|ref|XP_002273994.1|	PREDICTED: hypothetical protein [Vitis vinifera]_x0001_gi	D7SYR7;		vvi:100261274
unigene00244	2109	gi|255585558|ref|XP_002533469.1|	S-adenosylmethionine-dependent methyltransferase, putative [Ricinus communis]_x0001_gi	B9T5F0;	GO:0005515;GO:0008168;GO:0008270;GO:0016740;GO:0046872	rcu:RCOM_0400500	ko:K00814
unigene00245	2106	gi|639834|emb|CAA58823.1|	NADH dehydrogenase [Solanum tuberosum]	Q43840;	GO:0003954;GO:0008137;GO:0010181;GO:0010181;GO:0010181;GO:0016491;GO:0016651;GO:0016651;GO:0051287;GO:0051287;GO:0051539;GO:0051539;GO:0051539;GO:0055114;GO:0055114;GO:0055114
unigene00246	2104	gi|147784740|emb|CAN74796.1|	hypothetical protein [Vitis vinifera]	A5BNS7;	GO:0000166;GO:0005515;GO:0005524;GO:0005524;GO:0005524;GO:0005524;GO:0005737;GO:0006457;GO:0006457;GO:0044267;GO:0051082;GO:0051082
unigene00247	2099	gi|255582589|ref|XP_002532077.1|	conserved hypothetical protein [Ricinus communis]_x0001_gi	B9T1F9;		rcu:RCOM_0373880
unigene00248	2067	gi|84688910|gb|ABC61504.1|	AGO4-1 [Nicotiana benthamiana]	Q2LFC2;	GO:0003676
unigene00249	2090	gi|225452352|ref|XP_002274778.1|	PREDICTED: hypothetical protein [Vitis vinifera]_x0001_gi	D7TWJ6;		vvi:100262902
unigene00250	2092	gi|270251385|emb|CBI34759.1|	unnamed protein product [Vitis vinifera]
unigene00251	2090	gi|224099513|ref|XP_002311513.1|	predicted protein [Populus trichocarpa]_x0001_gi	B9HJD6;	GO:0005543;GO:0005545;GO:0030118;GO:0030276;GO:0048268	pop:POPTR_564639
unigene00252	2095	gi|225435844|ref|XP_002285781.1|	PREDICTED: hypothetical protein [Vitis vinifera]_x0001_gi	D6CGZ8;		vvi:100257052
unigene00253	2094	gi|225436215|ref|XP_002269584.1|	PREDICTED: hypothetical protein [Vitis vinifera]
unigene00254	2093	gi|270228049|emb|CBI16762.1|	unnamed protein product [Vitis vinifera]
unigene00255	2088	gi|3122572|sp|Q43644.1|NDUS1_SOLTU	NDUS1_SOLTU RecName: Full=NADH-ubiquinone oxidoreductase 75 kDa subunit, mitochondrial; AltName: Full=76 kDa mitochondrial complex I subunit; AltName: Full=Complex I-75 kDa; Short=CI-75kD; Flags: Precursor_x0001_gi	Q43644;	GO:0003954;GO:0005739;GO:0005743;GO:0005743;GO:0006810;GO:0008137;GO:0008137;GO:0009055;GO:0016020;GO:0016020;GO:0016491;GO:0016491;GO:0016651;GO:0016651;GO:0022900;GO:0042773;GO:0046872;GO:0051536;GO:0051536;GO:0051536;GO:0051536;GO:0051537;GO:0051539;GO
unigene00256	2081	gi|225423777|ref|XP_002277322.1|	PREDICTED: hypothetical protein [Vitis vinifera]
unigene00257	2090	gi|270228049|emb|CBI16762.1|	unnamed protein product [Vitis vinifera]
unigene00258	2086	gi|225458678|ref|XP_002284923.1|	PREDICTED: hypothetical protein [Vitis vinifera]_x0001_gi	A5B5N0;	GO:0000166;GO:0003676;GO:0003723;GO:0003723	vvi:100255846
unigene00259	2089	gi|31580855|dbj|BAC77532.1|	plasma membrane H+-ATPase [Sesbania rostrata]	Q7Y066;	GO:0000166;GO:0003824;GO:0005524;GO:0005524;GO:0005524;GO:0005524;GO:0005524;GO:0006754;GO:0006754;GO:0006754;GO:0006754;GO:0006754;GO:0006754;GO:0006812;GO:0008152;GO:0015662;GO:0015662;GO:0015662;GO:0015662;GO:0016020;GO:0016020;GO:0016020;GO:0016020;GO		ko:K13126
unigene00260	2079	gi|225448217|ref|XP_002269498.1|	PREDICTED: hypothetical protein [Vitis vinifera]_x0001_gi	D7TGZ4;		vvi:100254188
unigene00261	2082	gi|224129508|ref|XP_002328734.1|	predicted protein [Populus trichocarpa]_x0001_gi	B9N0I5;	GO:0005215;GO:0006857;GO:0016020	pop:POPTR_1113294
unigene00262	2083	gi|225448453|ref|XP_002269430.1|	PREDICTED: hypothetical protein [Vitis vinifera]
unigene00263	2082	gi|255569956|ref|XP_002525941.1|	ubiquitin-protein ligase, putative [Ricinus communis]_x0001_gi	B9SIX2;	GO:0005488;GO:0008270;GO:0016874	rcu:RCOM_0790950
unigene00264	2078	gi|89474476|gb|ABD72965.1|	GRAS10 [Solanum lycopersicum]	Q00LP0;	GO:0006350;GO:0045449		ko:K10691
unigene00265	2067	gi|224063299|ref|XP_002301084.1|	predicted protein [Populus trichocarpa]_x0001_gi	B9GV29;	GO:0003723;GO:0004347;GO:0004347;GO:0004347;GO:0004347;GO:0005524;GO:0005737;GO:0005737;GO:0006094;GO:0006094;GO:0006094;GO:0006094;GO:0006096;GO:0006096;GO:0006096;GO:0006096;GO:0006955;GO:0016740;GO:0016853	pop:POPTR_1071816
unigene00266	2068	gi|224086092|ref|XP_002307811.1|	predicted protein [Populus trichocarpa]_x0001_gi	B9H5U9;	GO:0004579;GO:0005783;GO:0006486;GO:0016021	pop:POPTR_559983	ko:K01810
unigene00267	2074	gi|255565184|ref|XP_002523584.1|	Splicing factor, arginine/serine-rich, putative [Ricinus communis]_x0001_gi	B9SC65;		rcu:RCOM_1408100	ko:K12666
unigene00268	2060	gi|222154139|gb|ACM47244.1|	putative gibberellin signaling DELLA protein [Sinningia speciosa]	B9VRA7;	GO:0006350;GO:0045449		ko:K13168
unigene00269	2055	gi|270243369|emb|CBI30309.1|	unnamed protein product [Vitis vinifera]
unigene00270	2065	gi|225462164|ref|XP_002266780.1|	PREDICTED: similar to elongation factor 2 [Vitis vinifera]
unigene00271	2066	gi|270236426|emb|CBI25715.1|	unnamed protein product [Vitis vinifera]
unigene00272	2061	gi|79155374|gb|ABB52081.1|	putative carotenoid cleavage dioxygenase [Daucus carota subsp. sativus]	Q2VEW7;	GO:0016702
unigene00273	2067	gi|225454416|ref|XP_002276444.1|	PREDICTED: hypothetical protein [Vitis vinifera]_x0001_gi	D7UCJ7;		vvi:100253311
unigene00274	2063	gi|225469412|ref|XP_002265944.1|	PREDICTED: hypothetical protein [Vitis vinifera]
unigene00275	2065	gi|225443952|ref|XP_002279808.1|	PREDICTED: hypothetical protein [Vitis vinifera]
unigene00276	2066	gi|225431336|ref|XP_002270025.1|	PREDICTED: hypothetical protein [Vitis vinifera]
unigene00277	2051	gi|255537413|ref|XP_002509773.1|	ATP binding protein, putative [Ricinus communis]_x0001_gi	B9RC89;		rcu:RCOM_1686300
unigene00278	2046	gi|224094979|ref|XP_002310313.1|	predicted protein [Populus trichocarpa]_x0001_gi	B9HFR9;	GO:0003872;GO:0003872;GO:0005524;GO:0005945;GO:0006096;GO:0006096	pop:POPTR_219726
unigene00279	2042	gi|145337405|ref|NP_177278.3|	EBS1 (EMS-mutagenized bri1 suppressor 1); UDP-glucose:glycoprotein glucosyltransferase/ transferase, transferring glycosyl groups / transferase, transferring hexosyl groups [Arabidopsis thaliana]_x0001_gi	Q0WL80;	GO:0003980;GO:0005783;GO:0006486;GO:0009626;GO:0009751;GO:0010204;GO:0016740;GO:0016757;GO:0046283	ath:AT1G71220	ko:K00850
unigene00280	2041	gi|255540653|ref|XP_002511391.1|	Pantothenate kinase, putative [Ricinus communis]_x0001_gi	B9RB16;	GO:0004594;GO:0004594;GO:0004594;GO:0004594;GO:0005524;GO:0005524;GO:0015937;GO:0015937;GO:0015937;GO:0016301;GO:0016740	rcu:RCOM_1510490	ko:K11718
unigene00281	2057	gi|255543805|ref|XP_002512965.1|	vacuolar proton atpase, putative [Ricinus communis]_x0001_gi	B9RHA6;	GO:0015078;GO:0015986;GO:0016787;GO:0033177	rcu:RCOM_1449140	ko:K09680
unigene00282	2058	gi|225454420|ref|XP_002279915.1|	PREDICTED: hypothetical protein [Vitis vinifera]				ko:K02154
unigene00283	2054	gi|147860327|emb|CAN83574.1|	hypothetical protein [Vitis vinifera]	A5BTD7;	GO:0005634;GO:0005634;GO:0030528;GO:0030528;GO:0045449;GO:0045449
unigene00284	2055	gi|67077850|dbj|BAD99512.1|	calnexin-like protein [Solanum lycopersicum]	Q4W5U7;	GO:0005509;GO:0005509;GO:0005509;GO:0005783;GO:0005783;GO:0006457;GO:0051082
unigene00285	2053	gi|56562179|emb|CAH60892.1|	1,4-alpha-glucan-maltohydrolase [Solanum lycopersicum]	Q5NE19;	GO:0000272;GO:0003824;GO:0005975;GO:0008152;GO:0016161;GO:0016161;GO:0016787;GO:0016798;GO:0043169
unigene00286	2053	gi|225458495|ref|XP_002282229.1|	PREDICTED: hypothetical protein [Vitis vinifera]_x0001_gi	E0CPC6;		vvi:100262591
unigene00287	2049	gi|255550087|ref|XP_002516094.1|	Conserved oligomeric Golgi complex component, putative [Ricinus communis]_x0001_gi	B9RQS5;		rcu:RCOM_0706270
unigene00288	2047	gi|225459587|ref|XP_002285864.1|	PREDICTED: hypothetical protein [Vitis vinifera]_x0001_gi	E0CR49;		vvi:100259138
unigene00289	2041	gi|225446370|ref|XP_002273772.1|	PREDICTED: hypothetical protein [Vitis vinifera]				ko:K09580
unigene00290	2046	gi|270242448|emb|CBI29552.1|	unnamed protein product [Vitis vinifera]
unigene00291	2043	gi|225464938|ref|XP_002275366.1|	PREDICTED: hypothetical protein [Vitis vinifera]
unigene00292	2037	gi|224069082|ref|XP_002326270.1|	predicted protein [Populus trichocarpa]_x0001_gi	B9MTT0;	GO:0016021;GO:0055085	pop:POPTR_589605
unigene00293	2037	gi|225469584|ref|XP_002275868.1|	PREDICTED: hypothetical protein isoform 2 [Vitis vinifera]
unigene00294	2025	gi|11066213|gb|AAG28503.1|AF196966_1	AF196966_1 hexokinase [Citrus sinensis]	Q9FVD3;	GO:0000166;GO:0005524;GO:0005524;GO:0005975;GO:0006096;GO:0016301;GO:0016740;GO:0016773
unigene00295	2033	gi|225438714|ref|XP_002282485.1|	PREDICTED: hypothetical protein [Vitis vinifera]_x0001_gi	D7SVX8;		vvi:100267903
unigene00296	2021	gi|255550522|ref|XP_002516311.1|	ATP binding protein, putative [Ricinus communis]_x0001_gi	B9RRE2;		rcu:RCOM_1188330	ko:K13168
unigene00297	2030	gi|171854677|dbj|BAG16528.1|	putative 26S proteasome subunit RPN2a [Capsicum chinense]	B1Q487;	GO:0000502;GO:0000502;GO:0005488;GO:0005488;GO:0030234;GO:0042176
unigene00298	2030	gi|255586505|ref|XP_002533893.1|	peptide transporter, putative [Ricinus communis]_x0001_gi	B9T6M4;	GO:0005215;GO:0005215;GO:0006810;GO:0006857;GO:0006857;GO:0016020;GO:0016020;GO:0016020;GO:0016021	rcu:RCOM_0098850
unigene00299	2023	gi|224102617|ref|XP_002312749.1|	predicted protein [Populus trichocarpa]_x0001_gi	B9HME3;	GO:0003824;GO:0008152;GO:0010181;GO:0016491	pop:POPTR_565340
unigene00300	2010	gi|270231757|emb|CBI21082.1|	unnamed protein product [Vitis vinifera]
unigene00301	2019	gi|224065409|ref|XP_002301803.1|	glycosyltransferase, CAZy family GT8 [Populus trichocarpa]_x0001_gi	B9GQM0;	GO:0016740;GO:0016757	pop:POPTR_553206
unigene00302	2025	gi|255547031|ref|XP_002514573.1|	heat shock protein, putative [Ricinus communis]_x0001_gi	B9RLF4;	GO:0005524;GO:0005524;GO:0006457;GO:0006950;GO:0006950;GO:0051082	rcu:RCOM_1466370	ko:K13648
unigene00303	2014	gi|1255951|emb|CAA65634.1|	PS60 [Nicotiana tabacum]	Q40473;	GO:0005507;GO:0005507;GO:0016491;GO:0016491;GO:0016491;GO:0055114;GO:0055114;GO:0055114
unigene00304	1985	gi|255555919|ref|XP_002518995.1|	GTP-binding protein alpha subunit, gna, putative [Ricinus communis]_x0001_gi	B9RZ26;	GO:0000166;GO:0004871;GO:0004871;GO:0005525;GO:0007165;GO:0007186;GO:0019001	rcu:RCOM_1316790
unigene00305	2017	gi|109895092|gb|ABG47411.1|	maltose transporter [Malus x domestica]	Q0GR04;
unigene00306	2015	gi|225463920|ref|XP_002267014.1|	PREDICTED: hypothetical protein [Vitis vinifera]
unigene00307	2011	gi|89475495|gb|ABD73282.1|	phenylalanine ammonia-lyase [Salvia miltiorrhiza]	D2CFJ3;	GO:0003824;GO:0005737;GO:0005737;GO:0005737;GO:0006559;GO:0009058;GO:0009698;GO:0016829;GO:0016841;GO:0016841;GO:0016841
unigene00308	2005	gi|225463768|ref|XP_002267403.1|	PREDICTED: hypothetical protein [Vitis vinifera]
unigene00309	2003	gi|225456126|ref|XP_002278191.1|	PREDICTED: hypothetical protein [Vitis vinifera]_x0001_gi	D7SJ91;		vvi:100259480
unigene00310	2014	gi|211906496|gb|ACJ11741.1|	heat shock protein 70 [Gossypium hirsutum]	D2D321;	GO:0000166;GO:0005524;GO:0005524;GO:0006950
unigene00311	2013	gi|270253558|emb|CBI35956.1|	unnamed protein product [Vitis vinifera]
unigene00312	2008	gi|17887381|gb|AAL40864.1|	receptor protein kinase-like protein [Capsicum annuum]	Q8VZH5;	GO:0000166;GO:0004672;GO:0004672;GO:0004672;GO:0004674;GO:0004674;GO:0004872;GO:0005524;GO:0005524;GO:0005524;GO:0005524;GO:0006468;GO:0006468;GO:0006468;GO:0006468;GO:0016301
unigene00313	2006	gi|225448980|ref|XP_002270458.1|	PREDICTED: similar to ATVPS33 (Arabidopsis thaliana vacuolar protein sorting 33); protein transporter [Vitis vinifera]
unigene00314	2008	gi|270247633|emb|CBI33004.1|	unnamed protein product [Vitis vinifera]
unigene00315	2008	gi|229554825|gb|ACQ76787.1|	lipoxygenase [Camellia sinensis]	C4NZX3;	GO:0005506;GO:0006633;GO:0008610;GO:0016165;GO:0016165;GO:0016491;GO:0016702;GO:0016702;GO:0016702;GO:0031408;GO:0046872;GO:0046872;GO:0046872;GO:0046872;GO:0055114;GO:0055114;GO:0055114;GO:0055114
unigene00316	2008	gi|225462759|ref|XP_002272618.1|	PREDICTED: hypothetical protein [Vitis vinifera]
unigene00317	2006	gi|225437336|ref|XP_002265012.1|	PREDICTED: hypothetical protein [Vitis vinifera]
unigene00318	1997	gi|225436797|ref|XP_002269323.1|	PREDICTED: hypothetical protein [Vitis vinifera]
unigene00319	2004	gi|67077850|dbj|BAD99512.1|	calnexin-like protein [Solanum lycopersicum]	Q4W5U7;	GO:0005509;GO:0005509;GO:0005509;GO:0005783;GO:0005783;GO:0006457;GO:0051082
unigene00320	1993	gi|147792200|emb|CAN62034.1|	hypothetical protein [Vitis vinifera]	A5C2H3;
unigene00321	1999	gi|270241157|emb|CBI28383.1|	unnamed protein product [Vitis vinifera]
unigene00322	1992	gi|77176831|gb|ABA64521.1|	sucrose-phosphate synthase isoform B [Nicotiana tabacum]	Q3HLN2;	GO:0005985;GO:0005985;GO:0009058;GO:0016740;GO:0016757;GO:0046524;GO:0046524
unigene00323	1969	gi|145356586|ref|XP_001422509.1|	chaperone, Hsp100 family, ClpC-type [Ostreococcus lucimarinus CCE9901]_x0001_gi	A4SAW5;	GO:0000166;GO:0000166;GO:0003677;GO:0004518;GO:0005515;GO:0005524;GO:0005524;GO:0005524;GO:0005524;GO:0005524;GO:0006289;GO:0017111;GO:0019538	olu:OSTLU_29402
unigene00324	1992	gi|270228442|emb|CBI17379.1|	unnamed protein product [Vitis vinifera]				ko:K03696
unigene00325	1995	gi|225445527|ref|XP_002285249.1|	PREDICTED: hypothetical protein [Vitis vinifera]
unigene00326	1983	gi|225463008|ref|XP_002264906.1|	PREDICTED: hypothetical protein [Vitis vinifera]
unigene00327	1988	gi|225436247|ref|XP_002271865.1|	PREDICTED: similar to Na+/H+ antiporter [Vitis vinifera]
unigene00328	1991	gi|3252856|gb|AAC24195.1|	glutamate decarboxylase isozyme 1 [Nicotiana tabacum]	O81102;	GO:0003824;GO:0004351;GO:0006536;GO:0016829;GO:0016831;GO:0019752;GO:0030170;GO:0030170;GO:0030170
unigene00329	1987	gi|225428067|ref|XP_002279715.1|	PREDICTED: hypothetical protein [Vitis vinifera]
unigene00330	1977	gi|146760217|emb|CAM58984.1|	beta tubulin 6 [Hordeum vulgare subsp. vulgare]	A5CFY9;	GO:0000166;GO:0003924;GO:0003924;GO:0005198;GO:0005525;GO:0005525;GO:0005525;GO:0005525;GO:0005525;GO:0005525;GO:0005874;GO:0005874;GO:0005874;GO:0005874;GO:0007017;GO:0007017;GO:0007018;GO:0043234;GO:0043234;GO:0043234;GO:0051258;GO:0051258;GO:0051258
unigene00331	1976	gi|780785|gb|AAA97571.1|	sucrose synthase [Solanum tuberosum]	P10691;	GO:0005985;GO:0009058;GO:0016157;GO:0016157;GO:0016740;GO:0016757
unigene00332	1985	gi|87138101|gb|ABD28287.1|	circadian clock-associated FKF1 [Glycine max]	B9MST1;	GO:0005515;GO:0006355;GO:0006355;GO:0007165
unigene00333	1983	gi|225463014|ref|XP_002265494.1|	PREDICTED: hypothetical protein [Vitis vinifera]
unigene00334	1984
unigene00335	1977	gi|85069287|gb|ABC69715.1|	auxin response factor 4 [Solanum lycopersicum]	Q2LAI9;	GO:0003677;GO:0003677;GO:0003677;GO:0005634;GO:0005634;GO:0006350;GO:0006355;GO:0009725;GO:0009734;GO:0045449;GO:0045449;GO:0046983
unigene00336	1976	gi|255554911|ref|XP_002518493.1|	multidrug resistance pump, putative [Ricinus communis]_x0001_gi	B9RXM4;	GO:0006855;GO:0015238;GO:0015297;GO:0016020;GO:0055085	rcu:RCOM_0904920
unigene00337	1970	gi|15238195|ref|NP_196617.1|	GTE2 (Global transcription factor group E 2); DNA binding [Arabidopsis thaliana]_x0001_gi	Q9LXA7;	GO:0009294	ath:AT5G10550
unigene00338	1952	gi|255585928|ref|XP_002533636.1|	calcium-dependent protein kinase, putative [Ricinus communis]_x0001_gi	B9T5W7;	GO:0000166;GO:0004672;GO:0004672;GO:0004672;GO:0004674;GO:0004674;GO:0004674;GO:0004683;GO:0005509;GO:0005509;GO:0005515;GO:0005524;GO:0005524;GO:0005524;GO:0005524;GO:0005524;GO:0005524;GO:0006468;GO:0006468;GO:0006468;GO:0006468;GO:0006468;GO:0016301;GO	rcu:RCOM_0218300
unigene00339	1971	gi|225430586|ref|XP_002264892.1|	PREDICTED: hypothetical protein [Vitis vinifera]_x0001_gi	D7TDQ5;		vvi:100250153	ko:K13412
unigene00340	1970	gi|255576493|ref|XP_002529138.1|	serine/threonine protein phosphatase 2a regulatory subunit A, putative [Ricinus communis]_x0001_gi	B9ST19;	GO:0005488;GO:0005488	rcu:RCOM_0353450
unigene00341	1971	gi|270240985|emb|CBI28214.1|	unnamed protein product [Vitis vinifera]				ko:K03456
unigene00342	1966	gi|225445124|ref|XP_002283858.1|	PREDICTED: hypothetical protein [Vitis vinifera]
unigene00343	1957	gi|255574576|ref|XP_002528199.1|	Heat shock 70 kDa protein, putative [Ricinus communis]_x0001_gi	B9SQC9;	GO:0000166;GO:0005524;GO:0005524;GO:0006950;GO:0016491;GO:0032440;GO:0055114	rcu:RCOM_0980870
unigene00344	1968	gi|270253205|emb|CBI19816.1|	unnamed protein product [Vitis vinifera]				ko:K09489
unigene00345	1951	gi|288312595|gb|ADC45509.1|	acetolactate synthase protein [Galium aparine]	D3K640;	GO:0000287;GO:0000287;GO:0000287;GO:0003824;GO:0003984;GO:0003984;GO:0008652;GO:0009082;GO:0009082;GO:0016740;GO:0016740;GO:0030976;GO:0030976;GO:0030976;GO:0030976;GO:0030976;GO:0046872;GO:0050660
unigene00346	1962	gi|255568313|ref|XP_002525131.1|	bromodomain-containing protein, putative [Ricinus communis]_x0001_gi	B9SGL2;	GO:0004402;GO:0008415;GO:0016740	rcu:RCOM_0553900
unigene00347	1967	gi|225435092|ref|XP_002284473.1|	PREDICTED: hypothetical protein [Vitis vinifera]
unigene00348	1965	gi|82470783|gb|ABB77428.1|	cullin 1-like protein C [Petunia integrifolia subsp. inflata]	A0ELU7;	GO:0006511;GO:0006511;GO:0006511;GO:0006511;GO:0031461;GO:0031461;GO:0031461;GO:0031461;GO:0031625;GO:0031625;GO:0031625;GO:0031625
unigene00349	1955	gi|225423779|ref|XP_002277341.1|	PREDICTED: hypothetical protein [Vitis vinifera]
unigene00350	1965	gi|255542820|ref|XP_002512473.1|	WD-repeat protein, putative [Ricinus communis]_x0001_gi	B9RFF4;		rcu:RCOM_1434170
unigene00351	1962	gi|25989474|gb|AAL93619.1|	beta-glucosidase [Olea europaea subsp. europaea]	Q8GVD0;	GO:0003824;GO:0004553;GO:0004553;GO:0005975;GO:0005975;GO:0005975;GO:0043169
unigene00352	1959	gi|270306735|emb|CBI34239.1|	unnamed protein product [Vitis vinifera]
unigene00353	1961	gi|225448934|ref|XP_002272074.1|	PREDICTED: hypothetical protein [Vitis vinifera]
unigene00354	1959	gi|255554448|ref|XP_002518263.1|	cation-transporting atpase plant, putative [Ricinus communis]_x0001_gi	B9RWZ4;	GO:0000166;GO:0003824;GO:0005388;GO:0005388;GO:0005524;GO:0005524;GO:0005524;GO:0005524;GO:0005524;GO:0006754;GO:0006754;GO:0006754;GO:0006754;GO:0006754;GO:0006754;GO:0006754;GO:0006810;GO:0006811;GO:0006812;GO:0006812;GO:0006816;GO:0008152;GO:0015085;GO	rcu:RCOM_1707830
unigene00355	1961	gi|224139936|ref|XP_002323348.1|	predicted protein [Populus trichocarpa]_x0001_gi	B9IID5;	GO:0003824;GO:0005488;GO:0008152	pop:POPTR_576417
unigene00356	1959	gi|183397343|gb|ACC62216.1|	UDP-glucose pyrophosphorylase [Paulownia sp. ZKC-2008]	B8Q219;	GO:0008152;GO:0016779
unigene00357	1963	gi|2497543|sp|Q42954.1|KPYC_TOBAC	KPYC_TOBAC RecName: Full=Pyruvate kinase, cytosolic isozyme; Short=PK_x0001_gi	Q42954;	GO:0000166;GO:0000287;GO:0000287;GO:0000287;GO:0003824;GO:0004743;GO:0004743;GO:0004743;GO:0004743;GO:0005524;GO:0005737;GO:0005737;GO:0006096;GO:0006096;GO:0006096;GO:0006096;GO:0016301;GO:0016740;GO:0030955;GO:0030955;GO:0030955;GO:0046872
unigene00358	1933	gi|147815590|emb|CAN61759.1|	hypothetical protein [Vitis vinifera]	A5BTH6;	GO:0003950
unigene00359	1953	gi|30016894|gb|AAP03997.1|	EIL1 [Nicotiana tabacum]	Q84QD4;	GO:0005634;GO:0030528
unigene00360	1957	gi|225463801|ref|XP_002270400.1|	PREDICTED: hypothetical protein [Vitis vinifera]
unigene00361	1949	gi|209171772|dbj|BAG74565.1|	alkaline alpha galactosidase [Tetragonia tetragonioides]	B5UAS6;
unigene00362	1953	gi|225460851|ref|XP_002277391.1|	PREDICTED: hypothetical protein [Vitis vinifera]
unigene00363	1952	gi|225465284|ref|XP_002270616.1|	PREDICTED: pectin methylesterase PME1 [Vitis vinifera]_x0001_gi	Q94B16;	GO:0004857;GO:0005618;GO:0016787;GO:0030599;GO:0030599;GO:0030599;GO:0042545;GO:0045330	vvi:100233113
unigene00364	1941	gi|83630761|gb|ABC26878.1|	NRC1 [Solanum lycopersicum]	A1X877;	GO:0000166;GO:0005524;GO:0005524;GO:0006915;GO:0006952		ko:K01051
unigene00365	1951	gi|147803537|emb|CAN77669.1|	hypothetical protein [Vitis vinifera]	A5C6W0;	GO:0000166;GO:0003676;GO:0003723;GO:0003964;GO:0005622;GO:0006278;GO:0006810
unigene00366	1953	gi|147882993|gb|ABQ51813.1|	RAN GTPase-activating protein 2 [Nicotiana benthamiana]	A5JGX6;
unigene00367	1938	gi|15230351|ref|NP_188565.1|	unknown protein [Arabidopsis thaliana]_x0001_gi	Q8RWC3;	GO:0005886;GO:0005886	ath:AT3G19340
unigene00368	1952	gi|114786427|gb|ABI78942.1|	aspartic protease [Ipomoea batatas]	Q06EY4;	GO:0004190;GO:0004190;GO:0004190;GO:0004190;GO:0006508;GO:0006508;GO:0006508;GO:0006629;GO:0008233;GO:0016787
unigene00369	1949	gi|255537495|ref|XP_002509814.1|	Minor histocompatibility antigen H13, putative [Ricinus communis]_x0001_gi	B9RCD0;	GO:0004190;GO:0016021;GO:0016021	rcu:RCOM_1687020
unigene00370	1953	gi|225441977|ref|XP_002265171.1|	PREDICTED: hypothetical protein [Vitis vinifera]
unigene00371	1941	gi|223452696|gb|ACM89738.1|	mitochondrial benzaldehyde dehydrogenase [Antirrhinum majus]	C7A2A0;	GO:0004029;GO:0008152;GO:0008152;GO:0008152;GO:0008152;GO:0016491;GO:0016491;GO:0016491;GO:0016491;GO:0016491;GO:0055114;GO:0055114;GO:0055114;GO:0055114;GO:0055114
unigene00372	1922	gi|255548760|ref|XP_002515436.1|	nucleic acid binding protein, putative [Ricinus communis]_x0001_gi	B9RNW7;	GO:0005488	rcu:RCOM_0921600
unigene00373	1929	gi|225434213|ref|XP_002279889.1|	PREDICTED: hypothetical protein [Vitis vinifera]
unigene00374	1942	gi|255557375|ref|XP_002519718.1|	Beta-glucosidase, putative [Ricinus communis]_x0001_gi	B9S149;	GO:0004553;GO:0004553;GO:0005975;GO:0005975;GO:0008152;GO:0008422;GO:0016787;GO:0016798	rcu:RCOM_0633810
unigene00375	1946	gi|225461808|ref|XP_002285634.1|	PREDICTED: hypothetical protein [Vitis vinifera]
unigene00376	1924	gi|270247552|emb|CBI32926.1|	unnamed protein product [Vitis vinifera]
unigene00377	1938	gi|225424110|ref|XP_002280091.1|	PREDICTED: hypothetical protein [Vitis vinifera]
unigene00378	1937	gi|225441768|ref|XP_002277747.1|	PREDICTED: hypothetical protein [Vitis vinifera]
unigene00379	1942	gi|224104503|ref|XP_002333931.1|	predicted protein [Populus trichocarpa]_x0001_gi	A0MNJ4;	GO:0000166;GO:0004672;GO:0004672;GO:0004672;GO:0004674;GO:0004674;GO:0004674;GO:0005524;GO:0005524;GO:0005524;GO:0005524;GO:0005524;GO:0006468;GO:0006468;GO:0006468;GO:0006468;GO:0006468;GO:0007165;GO:0007165;GO:0016301;GO:0016740	pop:POPTR_669608;pop:POPTR_681270;
unigene00380	1929	gi|255583544|ref|XP_002532529.1|	eukaryotic peptide chain release factor GTP-binding subunit, putative [Ricinus communis]_x0001_gi	B9T2R0;	GO:0000166;GO:0003924;GO:0004781;GO:0005525;GO:0005525;GO:0005525;GO:0005525;GO:0016740;GO:0016779	rcu:RCOM_0244170
unigene00381	1934	gi|255563298|ref|XP_002522652.1|	dnajc14 protein, putative [Ricinus communis]_x0001_gi	B9S9I3;	GO:0031072	rcu:RCOM_0885510	ko:K03267
unigene00382	1936	gi|225444137|ref|XP_002267223.1|	PREDICTED: hypothetical protein [Vitis vinifera]
unigene00383	1933	gi|147860745|emb|CAN79284.1|	hypothetical protein [Vitis vinifera]	A5BT30;	GO:0003723
unigene00384	1936	gi|283794958|ref|YP_003359349.1|	RNA polymerase beta II subunit [Olea europaea]_x0001_gi	D2KLS8;	GO:0003677;GO:0003677;GO:0003677;GO:0003677;GO:0003899;GO:0003899;GO:0003899;GO:0003899;GO:0003899;GO:0003899;GO:0006350;GO:0006350;GO:0006350;GO:0006350;GO:0006351;GO:0009507;GO:0009536;GO:0016740;GO:0016779
unigene00385	1935	gi|255585558|ref|XP_002533469.1|	S-adenosylmethionine-dependent methyltransferase, putative [Ricinus communis]_x0001_gi	B9T5F0;	GO:0005515;GO:0008168;GO:0008270;GO:0016740;GO:0046872	rcu:RCOM_0400500
unigene00386	1933	gi|223452696|gb|ACM89738.1|	mitochondrial benzaldehyde dehydrogenase [Antirrhinum majus]	C7A2A0;	GO:0004029;GO:0008152;GO:0008152;GO:0008152;GO:0008152;GO:0016491;GO:0016491;GO:0016491;GO:0016491;GO:0016491;GO:0055114;GO:0055114;GO:0055114;GO:0055114;GO:0055114
unigene00387	1931	gi|224138022|ref|XP_002322710.1|	predicted protein [Populus trichocarpa]_x0001_gi	B9II69;		pop:POPTR_734995
unigene00388	1923	gi|270252076|emb|CBI35440.1|	unnamed protein product [Vitis vinifera]
unigene00389	1921	gi|225458167|ref|XP_002281042.1|	PREDICTED: hypothetical protein [Vitis vinifera]
unigene00390	1931	gi|255565913|ref|XP_002523945.1|	transcription factor, putative [Ricinus communis]_x0001_gi	B9SD76;	GO:0003677;GO:0003677;GO:0005634;GO:0006350;GO:0006355;GO:0008270;GO:0045449	rcu:RCOM_1163180
unigene00391	1931	gi|1545805|dbj|BAA10929.1|	cytochrome P450 like_TBP [Nicotiana tabacum]	O04892;	GO:0016491;GO:0055114;GO:0070330
unigene00392	1905	gi|224072272|ref|XP_002303683.1|	predicted protein [Populus trichocarpa]_x0001_gi	B9GXV6;	GO:0004672;GO:0004672;GO:0004674;GO:0005524;GO:0005524;GO:0006468;GO:0006468;GO:0006468	pop:POPTR_554544
unigene00393	1929	gi|30016896|gb|AAP03998.1|	EIL2 [Nicotiana tabacum]	Q84QD3;	GO:0005634;GO:0030528
unigene00394	1930	gi|225457419|ref|XP_002284930.1|	PREDICTED: hypothetical protein isoform 1 [Vitis vinifera]_x0001_gi	D7SIB3;		vvi:100244988
unigene00395	1923	gi|229410507|gb|ACQ57190.1|	acyl acyl-carrier-protein thioesterase type B [Camellia oleifera]	C3W2Q3;
unigene00396	1929	gi|147864521|emb|CAN80490.1|	hypothetical protein [Vitis vinifera]	A5AVX7;	GO:0003676;GO:0008270
unigene00397	1928
unigene00398	1931	gi|225442450|ref|XP_002277939.1|	PREDICTED: hypothetical protein [Vitis vinifera]
unigene00399	1895	gi|225432490|ref|XP_002277378.1|	PREDICTED: hypothetical protein [Vitis vinifera]
unigene00400	1927	gi|255555087|ref|XP_002518581.1|	conserved hypothetical protein [Ricinus communis]_x0001_gi	B9RXW2;		rcu:RCOM_0906720
unigene00401	1923	gi|255539591|ref|XP_002510860.1|	glucose-methanol-choline (gmc) oxidoreductase, putative [Ricinus communis]_x0001_gi	B9R9I5;	GO:0006066;GO:0016614;GO:0016614;GO:0016614;GO:0016829;GO:0046593;GO:0050660;GO:0050660	rcu:RCOM_1497790
unigene00402	1925	gi|225448713|ref|XP_002280844.1|	PREDICTED: hypothetical protein [Vitis vinifera]_x0001_gi	D7T4B6;		vvi:100241566
unigene00403	1923	gi|270228958|emb|CBI17890.1|	unnamed protein product [Vitis vinifera]
unigene00404	1920	gi|225449963|ref|XP_002271167.1|	PREDICTED: hypothetical protein [Vitis vinifera]_x0001_gi	D7TDM8;		vvi:100265442
unigene00405	1900
unigene00406	1914	gi|225449212|ref|XP_002279619.1|	PREDICTED: hypothetical protein [Vitis vinifera]
unigene00407	1908	gi|225463713|ref|XP_002262992.1|	PREDICTED: hypothetical protein [Vitis vinifera]
unigene00408	1919	gi|270239798|emb|CBI27031.1|	unnamed protein product [Vitis vinifera]
unigene00409	1921	gi|225464210|ref|XP_002265100.1|	PREDICTED: hypothetical protein [Vitis vinifera]_x0001_gi	D7U3E6;		vvi:100251082
unigene00410	1912	gi|270242448|emb|CBI29552.1|	unnamed protein product [Vitis vinifera]				ko:K01728
unigene00411	1917	gi|40287476|gb|AAR83852.1|	thioredoxin [Capsicum annuum]_x0001_gi	Q6RJZ7;	GO:0006662;GO:0009055;GO:0015035;GO:0045454;GO:0045454;GO:0045454;GO:0045454;GO:0045454;GO:0045454
unigene00412	1907	gi|255553131|ref|XP_002517608.1|	Disease resistance protein RPS2, putative [Ricinus communis]_x0001_gi	B9RV39;	GO:0000166;GO:0004721;GO:0005524;GO:0005524;GO:0006915;GO:0006952;GO:0016787	rcu:RCOM_0898850
unigene00413	1896	gi|224127760|ref|XP_002320157.1|	predicted protein [Populus trichocarpa]_x0001_gi	B9I8Q0;	GO:0005737;GO:0006887;GO:0048278	pop:POPTR_823992
unigene00414	1913	gi|225429552|ref|XP_002279590.1|	PREDICTED: hypothetical protein [Vitis vinifera]
unigene00415	1912	gi|147799465|emb|CAN70603.1|	hypothetical protein [Vitis vinifera]	A5BVL1;	GO:0004197;GO:0006508
unigene00416	1913	gi|85068684|gb|ABC69422.1|	CYP72A58 [Nicotiana tabacum]	A1XEM2;	GO:0004497;GO:0004497;GO:0004497;GO:0005506;GO:0005506;GO:0009055;GO:0016491;GO:0020037;GO:0020037;GO:0046872;GO:0055114;GO:0055114
unigene00417	1899	gi|270243613|emb|CBI30553.1|	unnamed protein product [Vitis vinifera]
unigene00418	1888	gi|89111295|dbj|BAE80322.1|	cyclin B [Camellia sinensis]	Q2ABE9;	GO:0005634;GO:0007049;GO:0051301
unigene00419	1903	gi|270229548|emb|CBI18472.1|	unnamed protein product [Vitis vinifera]
unigene00420	1895	gi|225423909|ref|XP_002278845.1|	PREDICTED: hypothetical protein [Vitis vinifera]
unigene00421	1901	gi|114786427|gb|ABI78942.1|	aspartic protease [Ipomoea batatas]	Q06EY4;	GO:0004190;GO:0004190;GO:0004190;GO:0004190;GO:0006508;GO:0006508;GO:0006508;GO:0006629;GO:0008233;GO:0016787
unigene00422	1900	gi|225435142|ref|XP_002284629.1|	PREDICTED: hypothetical protein [Vitis vinifera]
unigene00423	1888	gi|3236115|emb|CAA11860.1|	shaggy-like kinase 91 [Nicotiana tabacum]	O82029;	GO:0000166;GO:0004672;GO:0004672;GO:0004672;GO:0004674;GO:0004674;GO:0004674;GO:0005524;GO:0005524;GO:0005524;GO:0005524;GO:0005524;GO:0006468;GO:0006468;GO:0006468;GO:0006468;GO:0006468;GO:0016301
unigene00424	1901	gi|225427526|ref|XP_002265359.1|	PREDICTED: hypothetical protein [Vitis vinifera]
unigene00425	1902	gi|225431523|ref|XP_002281640.1|	PREDICTED: hypothetical protein [Vitis vinifera]
unigene00426	1900	gi|225456846|ref|XP_002276473.1|	PREDICTED: hypothetical protein [Vitis vinifera]
unigene00427	1903	gi|225441573|ref|XP_002281426.1|	PREDICTED: hypothetical protein [Vitis vinifera]
unigene00428	1899	gi|270231449|emb|CBI20774.1|	unnamed protein product [Vitis vinifera]
unigene00429	1904	gi|25989474|gb|AAL93619.1|	beta-glucosidase [Olea europaea subsp. europaea]	Q8GVD0;	GO:0003824;GO:0004553;GO:0004553;GO:0005975;GO:0005975;GO:0005975;GO:0043169
unigene00430	1898	gi|45935119|gb|AAS79577.1|	putative PHD zinc finger protein [Ipomoea trifida]_x0001_gi	Q6JJ55;	GO:0005515;GO:0005515;GO:0008270;GO:0008270;GO:0008270;GO:0046872
unigene00431	1903	gi|270244982|emb|CBI32360.1|	unnamed protein product [Vitis vinifera]
unigene00432	1887	gi|255560205|ref|XP_002521120.1|	conserved hypothetical protein [Ricinus communis]_x0001_gi	B9S551;		rcu:RCOM_1721320
unigene00433	1893	gi|147791134|emb|CAN68016.1|	hypothetical protein [Vitis vinifera]	A5BK88;	GO:0000166;GO:0003676
unigene00434	1896	gi|255571071|ref|XP_002526486.1|	1-phosphatidylinositol-4-phosphate 5-kinase, putative [Ricinus communis]_x0001_gi	B9SKF6;	GO:0016301	rcu:RCOM_0658560
unigene00435	1891	gi|224121980|ref|XP_002330701.1|	predicted protein [Populus trichocarpa]_x0001_gi	B9N5Y6;		pop:POPTR_582750
unigene00436	1896	gi|225444655|ref|XP_002276918.1|	PREDICTED: hypothetical protein [Vitis vinifera]
unigene00437	1893	gi|225455290|ref|XP_002274807.1|	PREDICTED: hypothetical protein [Vitis vinifera]_x0001_gi	E0CV92;		vvi:100267516
unigene00438	1867	gi|255551177|ref|XP_002516636.1|	protein binding protein, putative [Ricinus communis]_x0001_gi	B9RSB7;	GO:0000145;GO:0006887	rcu:RCOM_1653250
unigene00439	1891	gi|225447793|ref|XP_002266692.1|	PREDICTED: hypothetical protein [Vitis vinifera]				ko:K07195
unigene00440	1894	gi|225446325|ref|XP_002273743.1|	PREDICTED: hypothetical protein [Vitis vinifera]
unigene00441	1887	gi|255547277|ref|XP_002514696.1|	Heparanase-2, putative [Ricinus communis]_x0001_gi	B9RLS7;	GO:0016020;GO:0016798	rcu:RCOM_1470540
unigene00442	1883	gi|225425815|ref|XP_002264955.1|	PREDICTED: hypothetical protein [Vitis vinifera]
unigene00443	1889	gi|25989474|gb|AAL93619.1|	beta-glucosidase [Olea europaea subsp. europaea]	Q8GVD0;	GO:0003824;GO:0004553;GO:0004553;GO:0005975;GO:0005975;GO:0005975;GO:0043169
unigene00444	1878	gi|224118112|ref|XP_002331561.1|	predicted protein [Populus trichocarpa]_x0001_gi	B9N8F9;	GO:0000166;GO:0000166;GO:0005524;GO:0005524;GO:0005524;GO:0017111	pop:POPTR_931843
unigene00445	1886	gi|225446893|ref|XP_002284064.1|	PREDICTED: similar to Citrate synthase, glyoxysomal [Vitis vinifera]_x0001_gi	D7TMQ2;		vvi:100255795
unigene00446	1886	gi|225469115|ref|XP_002269781.1|	PREDICTED: hypothetical protein [Vitis vinifera]_x0001_gi	D7U6G8;		vvi:100240859	ko:K01647
unigene00447	1883	gi|15218420|ref|NP_177978.1|	RHM1 (RHAMNOSE BIOSYNTHESIS 1); UDP-L-rhamnose synthase/ UDP-glucose 4,6-dehydratase/ catalytic [Arabidopsis thaliana]_x0001_gi	Q9SYM5;	GO:0003824;GO:0003824;GO:0003824;GO:0005488;GO:0005625;GO:0008152;GO:0008831;GO:0010253;GO:0010253;GO:0010280;GO:0010315;GO:0016491;GO:0016829;GO:0044237;GO:0045226;GO:0050377;GO:0050662;GO:0051555;GO:0055114	ath:AT1G78570
unigene00448	1872	gi|33637487|gb|AAQ23899.1|	RSH2 [Nicotiana tabacum]	Q6V9R3;	GO:0003824;GO:0015969		ko:K12450
unigene00449	1883	gi|225432432|ref|XP_002278197.1|	PREDICTED: hypothetical protein [Vitis vinifera]
unigene00450	1873	gi|225442450|ref|XP_002277939.1|	PREDICTED: hypothetical protein [Vitis vinifera]
unigene00451	1886	gi|255568126|ref|XP_002525039.1|	beta-fructofuranosidase, putative [Ricinus communis]_x0001_gi	B9SGC0;	GO:0003824	rcu:RCOM_0881870
unigene00452	1882	gi|255578361|ref|XP_002530047.1|	alpha-galactosidase/alpha-n-acetylgalactosaminidase, putative [Ricinus communis]_x0001_gi	B9SVM8;	GO:0003824;GO:0004553;GO:0004553;GO:0004557;GO:0005975;GO:0005975;GO:0008152;GO:0008152;GO:0016787;GO:0016798	rcu:RCOM_0794100
unigene00453	1878	gi|225432666|ref|XP_002282465.1|	PREDICTED: hypothetical protein [Vitis vinifera]
unigene00454	1882	gi|225465534|ref|XP_002273798.1|	PREDICTED: hypothetical protein [Vitis vinifera]
unigene00455	1881	gi|225428257|ref|XP_002282312.1|	PREDICTED: hypothetical protein [Vitis vinifera]_x0001_gi	D7U4U0;		vvi:100260682
unigene00456	1876	gi|224083569|ref|XP_002307067.1|	predicted protein [Populus trichocarpa]_x0001_gi	B9H4Q2;	GO:0000166;GO:0003676;GO:0003676;GO:0003676;GO:0004386;GO:0004386;GO:0004386;GO:0005515;GO:0005524;GO:0005524;GO:0005524;GO:0005524;GO:0005622;GO:0005622;GO:0008026;GO:0008026;GO:0008270;GO:0008270;GO:0008270;GO:0008270;GO:0016787;GO:0046872	pop:POPTR_558490
unigene00457	1860	gi|225461473|ref|XP_002285016.1|	PREDICTED: hypothetical protein [Vitis vinifera]
unigene00458	1874	gi|255572860|ref|XP_002527362.1|	E3 ubiquitin protein ligase upl2, putative [Ricinus communis]_x0001_gi	B9SMZ3;	GO:0005488;GO:0005622;GO:0006464;GO:0016874;GO:0016881	rcu:RCOM_0482820
unigene00459	1880	gi|270306636|emb|CBI25779.1|	unnamed protein product [Vitis vinifera]				ko:K10592
unigene00460	1868	gi|225441084|ref|XP_002264613.1|	PREDICTED: hypothetical protein [Vitis vinifera]_x0001_gi	D7TIX4;		vvi:100267544
unigene00461	1844	gi|225441852|ref|XP_002284163.1|	PREDICTED: hypothetical protein [Vitis vinifera]
unigene00462	1876	gi|118340979|gb|ABK80758.1|	7S globulin precursor [Ficus pumila var. awkeotsang]	A1E0W1;	GO:0045735;GO:0045735
unigene00463	1875	gi|224132004|ref|XP_002328161.1|	predicted protein [Populus trichocarpa]_x0001_gi	B9MZ75;	GO:0000166;GO:0005515;GO:0005524;GO:0005524;GO:0005524;GO:0005524;GO:0005737;GO:0006457;GO:0042026;GO:0044267;GO:0051082	pop:POPTR_827287
unigene00464	1874	gi|211906480|gb|ACJ11733.1|	catalase [Gossypium hirsutum]	D2D313;	GO:0004096;GO:0004096;GO:0004096;GO:0004096;GO:0004096;GO:0004601;GO:0005506;GO:0006979;GO:0006979;GO:0006979;GO:0006979;GO:0016491;GO:0020037;GO:0042744;GO:0046872;GO:0055114;GO:0055114;GO:0055114;GO:0055114;GO:0055114
unigene00465	1877	gi|62945915|gb|AAY22200.1|	squalene monooxygenase [Datura inoxia]	Q506K3;	GO:0004497;GO:0004506;GO:0008152;GO:0016021;GO:0016491;GO:0050660;GO:0055114
unigene00466	1848	gi|225428013|ref|XP_002278408.1|	PREDICTED: similar to KAK (KAKTUS) isoform 1 [Vitis vinifera]
unigene00467	1867	gi|224081194|ref|XP_002306329.1|	predicted protein [Populus trichocarpa]_x0001_gi	B9H574;	GO:0003676	pop:POPTR_558581
unigene00468	1872	gi|225463801|ref|XP_002270400.1|	PREDICTED: hypothetical protein [Vitis vinifera]				ko:K12875
unigene00469	1869	gi|224104681|ref|XP_002313525.1|	predicted protein [Populus trichocarpa]_x0001_gi	B9HQD5;	GO:0000166;GO:0005515;GO:0005524;GO:0005524;GO:0005524;GO:0005524;GO:0005737;GO:0006457;GO:0042026;GO:0044267;GO:0051082	pop:POPTR_833331
unigene00470	1870	gi|224059300|ref|XP_002299814.1|	predicted protein [Populus trichocarpa]_x0001_gi	B9GII8;	GO:0016788	pop:POPTR_641078
unigene00471	1866	gi|85068662|gb|ABC69411.1|	CYP73A47v1 [Nicotiana tabacum]	A1XEL1;	GO:0004497;GO:0004497;GO:0004497;GO:0005506;GO:0005506;GO:0009055;GO:0016491;GO:0020037;GO:0020037;GO:0046872;GO:0055114;GO:0055114		ko:K01114
unigene00472	1862	gi|225436687|ref|XP_002263127.1|	PREDICTED: hypothetical protein [Vitis vinifera]_x0001_gi	D7TCY0;		vvi:100259719
unigene00473	1867	gi|255551829|ref|XP_002516960.1|	Pectinesterase precursor, putative [Ricinus communis]_x0001_gi	B9RT91;	GO:0004857;GO:0005618;GO:0016787;GO:0030599;GO:0030599;GO:0030599;GO:0042545;GO:0045330	rcu:RCOM_0682060
unigene00474	1865	gi|225441018|ref|XP_002283772.1|	PREDICTED: hypothetical protein [Vitis vinifera]
unigene00475	1865	gi|270239844|emb|CBI27077.1|	unnamed protein product [Vitis vinifera]
unigene00476	1865	gi|255539062|ref|XP_002510596.1|	ATP synthase subunit beta vacuolar, putative [Ricinus communis]_x0001_gi	B9R8F3;	GO:0006810;GO:0006811;GO:0015986;GO:0015986;GO:0015986;GO:0015986;GO:0015992;GO:0015992;GO:0016469;GO:0016787;GO:0016820;GO:0016820;GO:0016820;GO:0016820;GO:0033178;GO:0033178;GO:0033178;GO:0033180;GO:0046034;GO:0046933;GO:0046961	rcu:RCOM_1599410
unigene00477	1864	gi|255565415|ref|XP_002523698.1|	AMP dependent CoA ligase, putative [Ricinus communis]_x0001_gi	B9SCH9;	GO:0003824;GO:0008152;GO:0016491;GO:0016874;GO:0047077;GO:0055114	rcu:RCOM_0473330	ko:K02147
unigene00478	1859	gi|147821420|emb|CAN76898.1|	hypothetical protein [Vitis vinifera]	A5BHI7;			ko:K01904
unigene00479	1857	gi|225457687|ref|XP_002273658.1|	PREDICTED: hypothetical protein [Vitis vinifera]
unigene00480	1862	gi|270248523|emb|CBI33655.1|	unnamed protein product [Vitis vinifera]
unigene00481	1849	gi|224113365|ref|XP_002316470.1|	predicted protein [Populus trichocarpa]_x0001_gi	B9HVH8;	GO:0004221;GO:0004221;GO:0006511;GO:0006511	pop:POPTR_822682
unigene00482	1860	gi|21616053|emb|CAC86004.1|	aspartic proteinase [Theobroma cacao]	Q8L6A8;	GO:0004190;GO:0004190;GO:0004190;GO:0004190;GO:0006508;GO:0006508;GO:0006508;GO:0006629;GO:0008233;GO:0016787		ko:K11838
unigene00483	1856	gi|224053635|ref|XP_002297905.1|	predicted protein [Populus trichocarpa]_x0001_gi	B9GMY7;	GO:0005856;GO:0030833	pop:POPTR_640177
unigene00484	1845	gi|224114762|ref|XP_002316850.1|	Sec61 transport protein [Populus trichocarpa]_x0001_gi	A9PG45;	GO:0015031;GO:0015450;GO:0016020	pop:POPTR_728284	ko:K05758
unigene00485	1855	gi|225432256|ref|XP_002271765.1|	PREDICTED: hypothetical protein [Vitis vinifera]_x0001_gi	D7T6C8;		vvi:100240940	ko:K10956
unigene00486	1844	gi|224067136|ref|XP_002302373.1|	predicted protein [Populus trichocarpa]_x0001_gi	B9GNA5;	GO:0003723;GO:0003723;GO:0003723	pop:POPTR_551726	ko:K10393
unigene00487	1848	gi|225429462|ref|XP_002278761.1|	PREDICTED: hypothetical protein [Vitis vinifera]
unigene00488	1811	gi|224069969|ref|XP_002303094.1|	predicted protein [Populus trichocarpa]_x0001_gi	B9GR98;	GO:0005488;GO:0005488	pop:POPTR_816957
unigene00489	1850	gi|270258159|emb|CBI40195.1|	unnamed protein product [Vitis vinifera]
unigene00490	1851	gi|32454714|gb|AAP83138.1|	lipoxygenase [Nicotiana attenuata]	Q6X5R5;	GO:0005506;GO:0006633;GO:0008610;GO:0016165;GO:0016165;GO:0016491;GO:0016702;GO:0016702;GO:0016702;GO:0016702;GO:0031408;GO:0046872;GO:0046872;GO:0046872;GO:0046872;GO:0046872;GO:0055114;GO:0055114;GO:0055114;GO:0055114;GO:0055114
unigene00491	1850	gi|225460694|ref|XP_002270196.1|	PREDICTED: hypothetical protein [Vitis vinifera]_x0001_gi	A5BSF5;	GO:0003676;GO:0005622;GO:0005622;GO:0008270;GO:0008270	vvi:100248677
unigene00492	1843	gi|224058097|ref|XP_002299448.1|	predicted protein [Populus trichocarpa]_x0001_gi	B9GL18;	GO:0000166;GO:0005524;GO:0005524	pop:POPTR_829431
unigene00493	1847	gi|225470747|ref|XP_002267459.1|	PREDICTED: hypothetical protein [Vitis vinifera]	E0CV25;		vvi:100256632	ko:K09490
unigene00494	1849	gi|27903511|gb|AAO24774.1|	GCPE protein [Catharanthus roseus]	Q84XR5;	GO:0005506;GO:0008299;GO:0016114;GO:0016114;GO:0044237;GO:0046429;GO:0046429;GO:0046429;GO:0055114;GO:0055114
unigene00495	1849	gi|225424693|ref|XP_002263653.1|	PREDICTED: hypothetical protein [Vitis vinifera]
unigene00496	1850	gi|225429143|ref|XP_002274729.1|	PREDICTED: hypothetical protein [Vitis vinifera]
unigene00497	1842	gi|225455386|ref|XP_002278061.1|	PREDICTED: similar to pectin methylesterase 1 [Vitis vinifera]
unigene00498	1844	gi|32454714|gb|AAP83138.1|	lipoxygenase [Nicotiana attenuata]	Q6X5R5;	GO:0005506;GO:0006633;GO:0008610;GO:0016165;GO:0016165;GO:0016491;GO:0016702;GO:0016702;GO:0016702;GO:0016702;GO:0031408;GO:0046872;GO:0046872;GO:0046872;GO:0046872;GO:0046872;GO:0055114;GO:0055114;GO:0055114;GO:0055114;GO:0055114
unigene00499	1843	gi|464734|sp|P35007.1|SAHH_CATRO	SAHH_CATRO RecName: Full=Adenosylhomocysteinase; Short=AdoHcyase; AltName: Full=S-adenosyl-L-homocysteine hydrolase_x0001_gi	P35007;	GO:0003824;GO:0004013;GO:0004013;GO:0004013;GO:0005488;GO:0006730;GO:0006730;GO:0006730;GO:0006950;GO:0008152;GO:0016787
unigene00500	1843	gi|225444161|ref|XP_002270765.1|	PREDICTED: hypothetical protein [Vitis vinifera]_x0001_gi	D7TKQ9;		vvi:100259390
unigene00501	1848	gi|225446257|ref|XP_002265474.1|	PREDICTED: hypothetical protein [Vitis vinifera]				ko:K12448
unigene00502	1835	gi|225441082|ref|XP_002264567.1|	PREDICTED: hypothetical protein [Vitis vinifera]_x0001_gi	D7TIX5;		vvi:100245238
unigene00503	1847	gi|3914467|sp|P93768.1|PSMD3_TOBAC	PSMD3_TOBAC RecName: Full=Probable 26S proteasome non-ATPase regulatory subunit 3; Short=26S proteasome subunit S3; AltName: Full=Nuclear antigen 21D7_x0001_gi	P93768;	GO:0000502;GO:0000502;GO:0005634;GO:0005634;GO:0030234;GO:0042176
unigene00504	1846	gi|270236413|emb|CBI25704.1|	unnamed protein product [Vitis vinifera]
unigene00505	1839	gi|255563762|ref|XP_002522882.1|	Oligopeptide transporter, putative [Ricinus communis]_x0001_gi	B9SA63;	GO:0055085;GO:0055085	rcu:RCOM_0861300
unigene00506	1840	gi|225439633|ref|XP_002266471.1|	PREDICTED: hypothetical protein [Vitis vinifera]
unigene00507	1841	gi|255548495|ref|XP_002515304.1|	triacylglycerol lipase, putative [Ricinus communis]_x0001_gi	B9RNG5;	GO:0004806;GO:0006629	rcu:RCOM_1347470
unigene00508	1834	gi|270258277|emb|CBI40311.1|	unnamed protein product [Vitis vinifera]
unigene00509	1839	gi|224114762|ref|XP_002316850.1|	Sec61 transport protein [Populus trichocarpa]_x0001_gi	A9PG45;	GO:0015031;GO:0015450;GO:0016020	pop:POPTR_728284
unigene00510	1829	gi|270252632|emb|CBI19243.1|	unnamed protein product [Vitis vinifera]				ko:K10956
unigene00511	1836	gi|225430155|ref|XP_002284751.1|	PREDICTED: hypothetical protein [Vitis vinifera]
unigene00512	1836	gi|270251804|emb|CBI35173.1|	unnamed protein product [Vitis vinifera]
unigene00513	1833	gi|110725975|gb|ABG88131.1|	chloroplast omega-3 fatty acid desaturase [Olea europaea]	Q0PMN5;	GO:0006629;GO:0016491;GO:0055114
unigene00514	1828	gi|225430516|ref|XP_002285567.1|	PREDICTED: hypothetical protein [Vitis vinifera]
unigene00515	1825	gi|270231042|emb|CBI20369.1|	unnamed protein product [Vitis vinifera]
unigene00516	1820	gi|225455062|ref|XP_002263933.1|	PREDICTED: hypothetical protein [Vitis vinifera]
unigene00517	1828	gi|587562|emb|CAA56520.1|	mitochondrial processing peptidase [Solanum tuberosum]	Q41440;	GO:0003824;GO:0003824;GO:0004222;GO:0004222;GO:0004222;GO:0006508;GO:0006508;GO:0006508;GO:0008270;GO:0046872;GO:0046872
unigene00518	1830	gi|224122232|ref|XP_002330572.1|	predicted protein [Populus trichocarpa]_x0001_gi	B9N5K3;		pop:POPTR_582533
unigene00519	1826	gi|116047943|gb|ABJ53197.1|	myosin XI-2 [Nicotiana benthamiana]	B0CN59;	GO:0000166;GO:0003774;GO:0003774;GO:0003774;GO:0003779;GO:0005524;GO:0005524;GO:0005524;GO:0016459;GO:0016459;GO:0016459
unigene00520	1820	gi|225439372|ref|XP_002270072.1|	PREDICTED: hypothetical protein [Vitis vinifera]
unigene00521	1829	gi|255576298|ref|XP_002529042.1|	conserved hypothetical protein [Ricinus communis]_x0001_gi	B9SSS3;		rcu:RCOM_0046620
unigene00522	1818	gi|225427605|ref|XP_002271392.1|	PREDICTED: hypothetical protein [Vitis vinifera]
unigene00523	1826	gi|225446126|ref|XP_002270522.1|	PREDICTED: hypothetical protein [Vitis vinifera]
unigene00524	1828	gi|45331281|gb|AAS57912.1|	70 kDa heat shock cognate protein 1 [Vigna radiata]	Q5QHT4;	GO:0000166;GO:0005524;GO:0005524;GO:0006950
unigene00525	1828	gi|224079155|ref|XP_002305772.1|	predicted protein [Populus trichocarpa]_x0001_gi	B9H2N9;		pop:POPTR_855700
unigene00526	1818	gi|255583653|ref|XP_002532581.1|	CBL-interacting serine/threonine-protein kinase, putative [Ricinus communis]_x0001_gi	B9T2W2;	GO:0000166;GO:0004672;GO:0004672;GO:0004672;GO:0004674;GO:0004674;GO:0004674;GO:0004683;GO:0005524;GO:0005524;GO:0005524;GO:0005524;GO:0005524;GO:0006468;GO:0006468;GO:0006468;GO:0006468;GO:0006468;GO:0007165;GO:0007165;GO:0016301;GO:0016740	rcu:RCOM_1394800
unigene00527	1820	gi|224365641|ref|YP_002608368.1|	ribosomal protein L2 [Vitis vinifera]_x0001_gi	B6VJV4;	GO:0003735;GO:0005622;GO:0005739;GO:0005840;GO:0005840;GO:0006412	vvi:7498640
unigene00528	1811	gi|255568534|ref|XP_002525241.1|	WD-repeat protein, putative [Ricinus communis]_x0001_gi	B9SGX2;		rcu:RCOM_0820810
unigene00529	1825	gi|225459251|ref|XP_002285767.1|	PREDICTED: hypothetical protein [Vitis vinifera]
unigene00530	1820	gi|270306797|emb|CBI34301.1|	unnamed protein product [Vitis vinifera]
unigene00531	1817	gi|225425476|ref|XP_002272745.1|	PREDICTED: hypothetical protein [Vitis vinifera]_x0001_gi	D7TAV2;		vvi:100267636
unigene00532	1817	gi|225459639|ref|XP_002285879.1|	PREDICTED: hypothetical protein isoform 2 [Vitis vinifera]
unigene00533	1821	gi|225440324|ref|XP_002263599.1|	PREDICTED: similar to HSC70-1 (heat shock cognate 70 kDa protein 1); ATP binding isoform 1 [Vitis vinifera]
unigene00534	1821	gi|224121558|ref|XP_002318614.1|	autoinhibited H+ ATPase [Populus trichocarpa]_x0001_gi	B9I315;	GO:0000166;GO:0003824;GO:0005524;GO:0005524;GO:0005524;GO:0005524;GO:0005524;GO:0006754;GO:0006754;GO:0006754;GO:0006754;GO:0006754;GO:0006754;GO:0006812;GO:0008152;GO:0015662;GO:0015662;GO:0015662;GO:0015662;GO:0016020;GO:0016020;GO:0016020;GO:0016020;GO	pop:POPTR_422528
unigene00535	1819	gi|225451679|ref|XP_002276467.1|	PREDICTED: similar to DEAD/DEAH box helicase family protein [Vitis vinifera]				ko:K01535
unigene00536	1820	gi|195549553|gb|ACG50004.1|	salt responsive protein 2 [Solanum lycopersicum]	B6D1Q6;
unigene00537	1819	gi|225455232|ref|XP_002272223.1|	PREDICTED: hypothetical protein [Vitis vinifera]_x0001_gi	E0CVB6;		vvi:100245327
unigene00538	1817	gi|225450981|ref|XP_002284787.1|	PREDICTED: hypothetical protein [Vitis vinifera]_x0001_gi	D7U1Z6;		vvi:100261399
unigene00539	1811	gi|255551829|ref|XP_002516960.1|	Pectinesterase precursor, putative [Ricinus communis]_x0001_gi	B9RT91;	GO:0004857;GO:0005618;GO:0016787;GO:0030599;GO:0030599;GO:0030599;GO:0042545;GO:0045330	rcu:RCOM_0682060	ko:K01875
unigene00540	1819	gi|270244194|emb|CBI31130.1|	unnamed protein product [Vitis vinifera]
unigene00541	1813	gi|190887122|gb|ACE95677.1|	putative xylosyl transferase [Coffea canephora]	B3VL39;	GO:0016021;GO:0016740;GO:0016758
unigene00542	1812	gi|255570677|ref|XP_002526293.1|	GABA-specific permease, putative [Ricinus communis]_x0001_gi	B9SJX4;	GO:0006810;GO:0006865;GO:0006865;GO:0015171;GO:0016020;GO:0016020;GO:0016021;GO:0016021;GO:0055085;GO:0055085	rcu:RCOM_0577350
unigene00543	1815	gi|255541312|ref|XP_002511720.1|	nucleotide binding protein, putative [Ricinus communis]_x0001_gi	B9RDD1;		rcu:RCOM_1612160
unigene00544	1805	gi|193290696|gb|ACF17656.1|	putative glutamine synthase 2 [Capsicum annuum]	B5LAU9;	GO:0000166;GO:0003824;GO:0004356;GO:0004356;GO:0004356;GO:0005524;GO:0006542;GO:0006807;GO:0006807;GO:0016874
unigene00545	1809	gi|225425358|ref|XP_002269010.1|	PREDICTED: hypothetical protein [Vitis vinifera]
unigene00546	1810	gi|270313547|gb|ACZ73828.1|	S-adenosylmethionine decarboxylase [Olea europaea]	D2K8S5;	GO:0004014;GO:0004014;GO:0004014;GO:0006597;GO:0008295;GO:0008295;GO:0016829
unigene00547	1812	gi|224115242|ref|XP_002332196.1|	predicted protein [Populus trichocarpa]_x0001_gi	B9NA97;	GO:0003824;GO:0003824;GO:0016491;GO:0016491;GO:0050660;GO:0050660;GO:0050660;GO:0050660	pop:POPTR_933896
unigene00548	1811	gi|12620328|gb|AAG60665.1|AF314150_1	AF314150_1 tyrosine/dopa decarboxylase [Thalictrum flavum subsp. glaucum]	Q9AXN7;	GO:0003824;GO:0003824;GO:0004837;GO:0006519;GO:0016829;GO:0016831;GO:0016831;GO:0019752;GO:0030170;GO:0030170;GO:0030170
unigene00549	1804	gi|225456858|ref|XP_002276812.1|	PREDICTED: hypothetical protein [Vitis vinifera]_x0001_gi	D7SHG6;		vvi:100253593
unigene00550	1810	gi|1708314|sp|P51819.1|HSP83_IPONI	HSP83_IPONI RecName: Full=Heat shock protein 83_x0001_gi	P51819;	GO:0000166;GO:0005524;GO:0005524;GO:0005524;GO:0005524;GO:0005737;GO:0005737;GO:0006457;GO:0006457;GO:0006950;GO:0006950;GO:0006950;GO:0051082;GO:0051082
unigene00551	1777	gi|270235916|emb|CBI25039.1|	unnamed protein product [Vitis vinifera]
unigene00552	1809	gi|283794953|ref|YP_003359344.1|	ATPase alpha subunit [Olea europaea]_x0001_gi	D2KLS3;	GO:0000166;GO:0005524;GO:0005524;GO:0006754;GO:0006810;GO:0006811;GO:0009507;GO:0009535;GO:0009536;GO:0009579;GO:0015986;GO:0015986;GO:0015986;GO:0015986;GO:0015986;GO:0015992;GO:0015992;GO:0015992;GO:0016469;GO:0016469;GO:0016820;GO:0016820;GO:0016820;GO
unigene00553	1806	gi|116830999|gb|ABK28455.1|	unknown [Arabidopsis thaliana]	Q9SR44;	GO:0005886;GO:0005886;GO:0006810;GO:0006865;GO:0016020;GO:0016021	ath:AT1G67640
unigene00554	1774	gi|224137674|ref|XP_002322616.1|	predicted protein [Populus trichocarpa]_x0001_gi	B9IHQ0;	GO:0000166;GO:0004672;GO:0004672;GO:0004672;GO:0004674;GO:0004674;GO:0004674;GO:0005509;GO:0005515;GO:0005524;GO:0005524;GO:0005524;GO:0005524;GO:0005524;GO:0005524;GO:0006468;GO:0006468;GO:0006468;GO:0006468;GO:0006468;GO:0016301;GO:0016740	pop:POPTR_734755
unigene00555	1778	gi|270255444|emb|CBI37828.1|	unnamed protein product [Vitis vinifera]
unigene00556	1804	gi|45331281|gb|AAS57912.1|	70 kDa heat shock cognate protein 1 [Vigna radiata]	Q5QHT4;	GO:0000166;GO:0005524;GO:0005524;GO:0006950
unigene00557	1806	gi|270234118|emb|CBI22725.1|	unnamed protein product [Vitis vinifera]
unigene00558	1804	gi|270232957|emb|CBI22274.1|	unnamed protein product [Vitis vinifera]
unigene00559	1797	gi|225463789|ref|XP_002267971.1|	PREDICTED: hypothetical protein [Vitis vinifera]_x0001_gi	D7TXX8;		vvi:100243889
unigene00560	1791	gi|224134312|ref|XP_002327807.1|	predicted protein [Populus trichocarpa]_x0001_gi	B9MXP7;	GO:0006099;GO:0009055;GO:0016491;GO:0016491;GO:0016491;GO:0016491;GO:0016627;GO:0016627;GO:0022900;GO:0050660;GO:0050660;GO:0055114;GO:0055114;GO:0055114;GO:0055114;GO:0055114	pop:POPTR_593943
unigene00561	1799	gi|255536795|ref|XP_002509464.1|	eukaryotic translation initiation factor 3 subunit, putative [Ricinus communis]_x0001_gi	B9RBD0;	GO:0003743;GO:0003743;GO:0006412;GO:0006413	rcu:RCOM_1674280	ko:K00234
unigene00562	1794	gi|225469412|ref|XP_002265944.1|	PREDICTED: hypothetical protein [Vitis vinifera]				ko:K03251
unigene00563	1803	gi|27544012|dbj|BAC54830.1|	vacuolar processing enzyme-3 [Nicotiana tabacum]	Q852T0;	GO:0004197;GO:0006508
unigene00564	1787	gi|62183958|gb|AAX73299.1|	putative permease I [Solanum lycopersicum]	Q56R06;	GO:0005215;GO:0006810;GO:0016020;GO:0055085
unigene00565	1790	gi|270242042|emb|CBI29257.1|	unnamed protein product [Vitis vinifera]
unigene00566	1790	gi|225443996|ref|XP_002280819.1|	PREDICTED: similar to putative multidrug resistance-associated protein [Vitis vinifera]_x0001_gi	D7TKF5;		vvi:100251535
unigene00567	1799	gi|225426598|ref|XP_002280223.1|	PREDICTED: hypothetical protein isoform 1 [Vitis vinifera]
unigene00568	1773	gi|225451864|ref|XP_002278588.1|	PREDICTED: hypothetical protein [Vitis vinifera]
unigene00569	1796	gi|225433506|ref|XP_002266154.1|	PREDICTED: similar to HOG1 (HOMOLOGY-DEPENDENT GENE SILENCING 1); adenosylhomocysteinase isoform 1 [Vitis vinifera]_x0001_gi	A5C5K3;	GO:0003824;GO:0004013;GO:0004013;GO:0004013;GO:0005488;GO:0006730;GO:0006730;GO:0006730;GO:0008152;GO:0016787	vvi:100253872
unigene00570	1799	gi|225428483|ref|XP_002284275.1|	PREDICTED: hypothetical protein [Vitis vinifera]_x0001_gi	D7TQ16;		vvi:100260671	ko:K01251
unigene00571	1794	gi|270239798|emb|CBI27031.1|	unnamed protein product [Vitis vinifera]				ko:K01889
unigene00572	1796	gi|255537027|ref|XP_002509580.1|	heat shock protein 70 (HSP70)-interacting protein, putative [Ricinus communis]_x0001_gi	B9RBP6;	GO:0005488;GO:0006950	rcu:RCOM_1679700
unigene00573	1785	gi|86155935|gb|ABC86705.1|	R111 [Coffea arabica]	D2CFI1;			ko:K09553
unigene00574	1787	gi|225429082|ref|XP_002271528.1|	PREDICTED: hypothetical protein [Vitis vinifera]
unigene00575	1786	gi|255582335|ref|XP_002531958.1|	hydrolase, hydrolyzing O-glycosyl compounds, putative [Ricinus communis]_x0001_gi	B9T139;	GO:0016740;GO:0016757;GO:0016787;GO:0047268	rcu:RCOM_0272270
unigene00576	1786	gi|224131530|ref|XP_002321107.1|	predicted protein [Populus trichocarpa]_x0001_gi	B9IAC0;	GO:0005488;GO:0006457	pop:POPTR_824273
unigene00577	1792	gi|225433491|ref|XP_002265088.1|	PREDICTED: hypothetical protein [Vitis vinifera]				ko:K09571
unigene00578	1791	gi|270232786|emb|CBI22107.1|	unnamed protein product [Vitis vinifera]
unigene00579	1789	gi|30385711|gb|AAP22954.1|	Potyvirus VPg interacting protein [Nicotiana benthamiana]	Q84N38;	GO:0005515;GO:0008270
unigene00580	1787	gi|255560072|ref|XP_002521054.1|	aminobutyrate aminotransferase, putative [Ricinus communis]_x0001_gi	B9S4Y5;	GO:0003824;GO:0003992;GO:0008483;GO:0008483;GO:0016740;GO:0030170;GO:0030170	rcu:RCOM_1392960
unigene00581	1791	gi|225438545|ref|XP_002279670.1|	PREDICTED: hypothetical protein [Vitis vinifera]
unigene00582	1786	gi|213493066|dbj|BAG84436.1|	NADP-dependent isocitrate dehydrogenase [Passiflora edulis]	B6VQB0;	GO:0000287;GO:0000287;GO:0004450;GO:0006102;GO:0016491;GO:0016616;GO:0016616;GO:0046872;GO:0051287;GO:0051287;GO:0055114;GO:0055114;GO:0055114;GO:0055114
unigene00583	1778	gi|224135579|ref|XP_002327253.1|	predicted protein [Populus trichocarpa]_x0001_gi	B9MW98;	GO:0003824	pop:POPTR_592259
unigene00584	1782	gi|225443310|ref|XP_002275416.1|	PREDICTED: hypothetical protein [Vitis vinifera]_x0001_gi	D7T467;		vvi:100250173
unigene00585	1786	gi|225438483|ref|XP_002278249.1|	PREDICTED: similar to 26S proteasome subunit RPN5b [Vitis vinifera]
unigene00586	1783	gi|270254464|emb|CBI36854.1|	unnamed protein product [Vitis vinifera]
unigene00587	1779	gi|255547061|ref|XP_002514588.1|	conserved hypothetical protein [Ricinus communis]_x0001_gi	B9RLG9;		rcu:RCOM_1466920
unigene00588	1770	gi|225453142|ref|XP_002271823.1|	PREDICTED: hypothetical protein [Vitis vinifera]
unigene00589	1755	gi|225436648|ref|XP_002276189.1|	PREDICTED: hypothetical protein [Vitis vinifera]
unigene00590	1782	gi|2150027|gb|AAB58727.1|	NADP-malic enzyme [Solanum lycopersicum]	O04935;	GO:0003824;GO:0004470;GO:0005488;GO:0006108;GO:0008152;GO:0016491;GO:0016491;GO:0016616;GO:0016616;GO:0046872;GO:0046872;GO:0051287;GO:0055114;GO:0055114
unigene00591	1780	gi|619894|emb|CAA58594.1|	Petunia Shaggy kinase 4 [Petunia x hybrida]	Q40886;	GO:0000166;GO:0004672;GO:0004672;GO:0004672;GO:0004674;GO:0004674;GO:0004674;GO:0005524;GO:0005524;GO:0005524;GO:0005524;GO:0005524;GO:0006468;GO:0006468;GO:0006468;GO:0006468;GO:0006468;GO:0016301
unigene00592	1778	gi|224128350|ref|XP_002329140.1|	predicted protein [Populus trichocarpa]_x0001_gi	B9N1I7;		pop:POPTR_579484
unigene00593	1783	gi|225456922|ref|XP_002281317.1|	PREDICTED: similar to HDA6 (HISTONE DEACETYLASE 6); histone deacetylase [Vitis vinifera]
unigene00594	1784	gi|225442458|ref|XP_002283628.1|	PREDICTED: hypothetical protein [Vitis vinifera]
unigene00595	1765	gi|225446509|ref|XP_002278663.1|	PREDICTED: hypothetical protein [Vitis vinifera]
unigene00596	1779	gi|225445951|ref|XP_002264547.1|	PREDICTED: hypothetical protein [Vitis vinifera]_x0001_gi	A5AF64;		vvi:100256545
unigene00597	1740	gi|270236420|emb|CBI25710.1|	unnamed protein product [Vitis vinifera]
unigene00598	1777	gi|225469584|ref|XP_002275868.1|	PREDICTED: hypothetical protein isoform 2 [Vitis vinifera]
unigene00599	1767	gi|255546541|ref|XP_002514330.1|	aldehyde dehydrogenase, putative [Ricinus communis]_x0001_gi	B9RKT6;	GO:0001758;GO:0008152;GO:0008152;GO:0008152;GO:0008152;GO:0016491;GO:0016491;GO:0016491;GO:0016491;GO:0016491;GO:0055114;GO:0055114;GO:0055114;GO:0055114;GO:0055114	rcu:RCOM_1053330
unigene00600	1775	gi|68300847|gb|AAY89361.1|	RNA polymerase IV largest subunit [Antirrhinum majus]	Q1L5X5;	GO:0003677;GO:0003677;GO:0003677;GO:0003677;GO:0003677;GO:0003899;GO:0003899;GO:0003899;GO:0003899;GO:0003899;GO:0003899;GO:0003899;GO:0006350;GO:0006350;GO:0006350;GO:0006350;GO:0006350;GO:0006350;GO:0016740;GO:0016779		ko:K12355
unigene00601	1778	gi|255566821|ref|XP_002524394.1|	conserved hypothetical protein [Ricinus communis]_x0001_gi	B9SEH5;		rcu:RCOM_0704660
unigene00602	1774	gi|224085900|ref|XP_002307732.1|	predicted protein [Populus trichocarpa]_x0001_gi	B9H4Z6;	GO:0005524;GO:0005524;GO:0005524;GO:0005524;GO:0005737;GO:0006457;GO:0006457;GO:0006457;GO:0006950;GO:0006950;GO:0051082;GO:0051082;GO:0051082	pop:POPTR_818818
unigene00603	1776	gi|585165|sp|P37830.1|G6PD_SOLTU	G6PD_SOLTU RecName: Full=Glucose-6-phosphate 1-dehydrogenase, cytoplasmic isoform; Short=G6PD_x0001_gi	P37830;	GO:0003824;GO:0004345;GO:0004345;GO:0004345;GO:0005488;GO:0005737;GO:0005737;GO:0005975;GO:0006006;GO:0006006;GO:0006006;GO:0008152;GO:0016491;GO:0055114;GO:0055114;GO:0055114		ko:K09487
unigene00604	1775	gi|255546721|ref|XP_002514419.1|	Chaperone protein dnaJ, putative [Ricinus communis]_x0001_gi	Q0PGF2;	GO:0005524;GO:0005737;GO:0006457;GO:0006457;GO:0006457;GO:0006457;GO:0006457;GO:0009408;GO:0031072;GO:0031072;GO:0031072;GO:0031072;GO:0046872;GO:0051082;GO:0051082;GO:0051082;GO:0051082;GO:0051082;GO:0051082	rcu:RCOM_0940570
unigene00605	1772	gi|34595979|gb|AAQ76705.1|	betaine aldehyde dehydrogenase [Panax ginseng]	Q6JSK3;	GO:0008152;GO:0008152;GO:0008152;GO:0008152;GO:0016491;GO:0016491;GO:0016491;GO:0016491;GO:0016491;GO:0055114;GO:0055114;GO:0055114;GO:0055114;GO:0055114		ko:K09503
unigene00606	1773	gi|225442341|ref|XP_002281000.1|	PREDICTED: hypothetical protein [Vitis vinifera]_x0001_gi	D7U032;		vvi:100254966
unigene00607	1772	gi|33867697|gb|AAQ55183.1|	putative anthocyanin permease [Solanum lycopersicum]	Q6V7U8;	GO:0006855;GO:0015238;GO:0015297;GO:0016020;GO:0055085		ko:K11843
unigene00608	1769	gi|253509575|gb|ACT32032.1|	putative glycerol-3-phosphate acyltransferase [Vernicia fordii]	C9WGL2;	GO:0004366;GO:0008152;GO:0008415;GO:0008415;GO:0016740
unigene00609	1772	gi|255556336|ref|XP_002519202.1|	conserved hypothetical protein [Ricinus communis]_x0001_gi	B9RZN3;	GO:0005488	rcu:RCOM_1000010
unigene00610	1758	gi|225454138|ref|XP_002270379.1|	PREDICTED: hypothetical protein [Vitis vinifera]_x0001_gi	A5C9D5;	GO:0000166;GO:0003676;GO:0003676;GO:0003676;GO:0004386;GO:0004386;GO:0005524;GO:0005524;GO:0005524;GO:0005524;GO:0008026;GO:0008026;GO:0016787	vvi:100251721
unigene00611	1761	gi|51849627|dbj|BAD42345.1|	sorbitol transporter [Malus x domestica]	Q68BJ8;	GO:0005215;GO:0005215;GO:0006810;GO:0006810;GO:0006810;GO:0016020;GO:0016020;GO:0016020;GO:0016021;GO:0016021;GO:0022891;GO:0055085;GO:0055085;GO:0055085		ko:K12614
unigene00612	1773	gi|257781224|gb|ACV65039.1|	3-hydroxy-3-methylglutaryl coenzyme A synthase [Salvia miltiorrhiza]	D3U6C3;	GO:0003824;GO:0004421;GO:0004421;GO:0004421;GO:0004421;GO:0008152;GO:0008299;GO:0008299;GO:0008299;GO:0008299
unigene00613	1762	gi|225463394|ref|XP_002271969.1|	PREDICTED: hypothetical protein [Vitis vinifera]
unigene00614	1764	gi|146216004|gb|ABQ10204.1|	cysteine protease Cp6 [Actinidia deliciosa]	A5HIJ6;	GO:0004197;GO:0006508;GO:0006508;GO:0008233;GO:0008234;GO:0008234;GO:0008234;GO:0016787
unigene00615	1767	gi|33339705|gb|AAQ14332.1|AF283507_1	AF283507_1 MYC2 [Catharanthus roseus]	Q400L2;	GO:0005634;GO:0030528;GO:0030528;GO:0045449;GO:0045449
unigene00616	1766
unigene00617	1765	gi|225463055|ref|XP_002268417.1|	PREDICTED: hypothetical protein [Vitis vinifera]_x0001_gi	D7T4Z4;		vvi:100267143
unigene00618	1768	gi|225442791|ref|XP_002285232.1|	PREDICTED: hypothetical protein [Vitis vinifera]
unigene00619	1764	gi|224093466|ref|XP_002309924.1|	predicted protein [Populus trichocarpa]_x0001_gi	B9HEX5;		pop:POPTR_718612
unigene00620	1765	gi|225453602|ref|XP_002264834.1|	PREDICTED: hypothetical protein [Vitis vinifera]_x0001_gi	D7U819;		vvi:100241942
unigene00621	1767	gi|224088282|ref|XP_002308404.1|	predicted protein [Populus trichocarpa]_x0001_gi	B9HB25;	GO:0016021	pop:POPTR_866091
unigene00622	1767	gi|225463253|ref|XP_002274688.1|	PREDICTED: hypothetical protein [Vitis vinifera]
unigene00623	1755	gi|2648032|emb|CAA04707.1|	alpha-glucosidase [Solanum tuberosum]	O24375;	GO:0004553;GO:0004558;GO:0005975;GO:0008152;GO:0016787;GO:0016798
unigene00624	1766	gi|224125162|ref|XP_002319515.1|	predicted protein [Populus trichocarpa]_x0001_gi	B9I7I1;	GO:0000166;GO:0000166;GO:0005524;GO:0005524;GO:0005524;GO:0005737;GO:0016787;GO:0017111;GO:0030163	pop:POPTR_834472
unigene00625	1763	gi|270230911|emb|CBI20238.1|	unnamed protein product [Vitis vinifera]				ko:K03065
unigene00626	1758	gi|255538584|ref|XP_002510357.1|	conserved hypothetical protein [Ricinus communis]_x0001_gi	B9R7R4;		rcu:RCOM_1593860
unigene00627	1758	gi|225464553|ref|XP_002272771.1|	PREDICTED: hypothetical protein [Vitis vinifera]
unigene00628	1760	gi|258678024|gb|ACV87734.1|	embryonic flower 2 [Camellia sinensis]	C9E9W1;	GO:0005622;GO:0008270
unigene00629	1764	gi|225428558|ref|XP_002281050.1|	PREDICTED: hypothetical protein [Vitis vinifera]
unigene00630	1759	gi|225450795|ref|XP_002279542.1|	PREDICTED: hypothetical protein [Vitis vinifera]
unigene00631	1759	gi|225432949|ref|XP_002284376.1|	PREDICTED: hypothetical protein [Vitis vinifera]
unigene00632	1749	gi|255582421|ref|XP_002531999.1|	Receptor protein kinase CLAVATA1 precursor, putative [Ricinus communis]_x0001_gi	B9T173;	GO:0004672;GO:0004672;GO:0004674;GO:0004709;GO:0004872;GO:0005515;GO:0005524;GO:0005524;GO:0006468;GO:0006468;GO:0006468;GO:0016020;GO:0016021;GO:0016301;GO:0016491;GO:0016740;GO:0032440;GO:0055114	rcu:RCOM_0339270
unigene00633	1756	gi|118487304|gb|ABK95480.1|	unknown [Populus trichocarpa]	A9PGH7;	GO:0008152;GO:0008152;GO:0008152;GO:0008152;GO:0016491;GO:0016491;GO:0016491;GO:0016491;GO:0016491;GO:0055114;GO:0055114;GO:0055114;GO:0055114;GO:0055114
unigene00634	1753	gi|140083572|gb|ABO84840.1|	putative MAPK2 [Catharanthus roseus]	B8LFE1;	GO:0000166;GO:0004672;GO:0004672;GO:0004672;GO:0004674;GO:0004674;GO:0004674;GO:0004707;GO:0005524;GO:0005524;GO:0005524;GO:0005524;GO:0005524;GO:0005524;GO:0006468;GO:0006468;GO:0006468;GO:0006468;GO:0006468;GO:0006468;GO:0016301;GO:0016740
unigene00635	1756	gi|224131530|ref|XP_002321107.1|	predicted protein [Populus trichocarpa]_x0001_gi	B9IAC0;	GO:0005488;GO:0006457	pop:POPTR_824273
unigene00636	1751	gi|255543761|ref|XP_002512943.1|	phosphatidylinositol transporter, putative [Ricinus communis]_x0001_gi	B9RH84;	GO:0005215;GO:0005622;GO:0006810	rcu:RCOM_1448110	ko:K09571
unigene00637	1754	gi|224115260|ref|XP_002316985.1|	predicted protein [Populus trichocarpa]_x0001_gi	B9I0B8;	GO:0005215;GO:0006810;GO:0016020;GO:0016020;GO:0016021;GO:0016021	pop:POPTR_569101
unigene00638	1735	gi|224099725|ref|XP_002311593.1|	predicted protein [Populus trichocarpa]_x0001_gi	B9HJT1;		pop:POPTR_820739
unigene00639	1750	gi|225460121|ref|XP_002277528.1|	PREDICTED: hypothetical protein [Vitis vinifera]
unigene00640	1748	gi|82734614|gb|ABB89717.1|	EIN3-binding F-box protein 1 [Solanum lycopersicum]_x0001_gi	Q2PQJ1;
unigene00641	1746	gi|225439268|ref|XP_002265056.1|	PREDICTED: hypothetical protein [Vitis vinifera]
unigene00642	1744	gi|270255334|emb|CBI37718.1|	unnamed protein product [Vitis vinifera]
unigene00643	1743	gi|225449736|ref|XP_002270736.1|	PREDICTED: hypothetical protein [Vitis vinifera]_x0001_gi	D7UBU8;		vvi:100245465
unigene00644	1746	gi|224059070|ref|XP_002299701.1|	predicted protein [Populus trichocarpa]_x0001_gi	B9GFP4;	GO:0003824;GO:0008152	pop:POPTR_548840
unigene00645	1745	gi|193290650|gb|ACF17633.1|	putative acetyl co-enzyme A carboxylase carboxyltransferase alpha subunit [Capsicum annuum]	B5LAS6;	GO:0003989;GO:0003989;GO:0006633;GO:0006633;GO:0009317;GO:0016740;GO:0016874		ko:K06215
unigene00646	1721	gi|225446044|ref|XP_002270732.1|	PREDICTED: hypothetical protein [Vitis vinifera]
unigene00647	1746	gi|255551669|ref|XP_002516880.1|	receptor serine-threonine protein kinase, putative [Ricinus communis]_x0001_gi	B9RT11;	GO:0000166;GO:0004672;GO:0004672;GO:0004672;GO:0004674;GO:0004674;GO:0004715;GO:0004872;GO:0005524;GO:0005524;GO:0005524;GO:0005524;GO:0006468;GO:0006468;GO:0006468;GO:0006468;GO:0016301;GO:0016740	rcu:RCOM_0680250
unigene00648	1743	gi|225456643|ref|XP_002270558.1|	PREDICTED: hypothetical protein [Vitis vinifera]
unigene00649	1740	gi|255564498|ref|XP_002523245.1|	AP-2 complex subunit beta-1, putative [Ricinus communis]_x0001_gi	B9SB76;	GO:0005488;GO:0005488;GO:0005488;GO:0005515;GO:0005515;GO:0005515;GO:0005515;GO:0005515;GO:0005515;GO:0005515;GO:0006886;GO:0006886;GO:0006886;GO:0006886;GO:0006886;GO:0006886;GO:0008565;GO:0015031;GO:0016192;GO:0016192;GO:0016192;GO:0016192;GO:0016192;GO	rcu:RCOM_0786070
unigene00650	1740	gi|225465405|ref|XP_002277751.1|	PREDICTED: hypothetical protein [Vitis vinifera]_x0001_gi	D7TF43;		vvi:100247150	ko:K12392
unigene00651	1744	gi|270256894|emb|CBI23660.1|	unnamed protein product [Vitis vinifera]
unigene00652	1741	gi|255554517|ref|XP_002518297.1|	transporter, putative [Ricinus communis]_x0001_gi	B9RX28;	GO:0055085	rcu:RCOM_0816790
unigene00653	1741	gi|255564699|ref|XP_002523344.1|	protein with unknown function [Ricinus communis]_x0001_gi	B9SBH5;	GO:0016773	rcu:RCOM_0718360
unigene00654	1743	gi|270313547|gb|ACZ73828.1|	S-adenosylmethionine decarboxylase [Olea europaea]	D2K8S5;	GO:0004014;GO:0004014;GO:0004014;GO:0006597;GO:0008295;GO:0008295;GO:0016829
unigene00655	1735	gi|270251030|emb|CBI34404.1|	unnamed protein product [Vitis vinifera]
unigene00656	1756	gi|89274062|dbj|BAE80740.1|	cysteine proteinase [Platycodon grandiflorus]	Q2AAC8;	GO:0004197;GO:0006508;GO:0006508;GO:0008233;GO:0008234;GO:0008234;GO:0008234;GO:0016787
unigene00657	1735	gi|225439064|ref|XP_002266205.1|	PREDICTED: hypothetical protein [Vitis vinifera]_x0001_gi	C5DB50;	GO:0003824;GO:0003824;GO:0003824;GO:0004619;GO:0004619;GO:0005737;GO:0006007;GO:0006007;GO:0008152;GO:0008152;GO:0030145;GO:0046872	vvi:100245007
unigene00658	1707	gi|225425392|ref|XP_002276961.1|	PREDICTED: hypothetical protein [Vitis vinifera]_x0001_gi	D7TAZ7;		vvi:100247122	ko:K01834
unigene00659	1727	gi|225449068|ref|XP_002275232.1|	PREDICTED: hypothetical protein [Vitis vinifera]_x0001_gi	D7TMA3;		vvi:100241015	ko:K14489
unigene00660	1730	gi|225431153|ref|XP_002268446.1|	PREDICTED: hypothetical protein [Vitis vinifera]				ko:K01736
unigene00661	1738	gi|225432366|ref|XP_002275787.1|	PREDICTED: hypothetical protein [Vitis vinifera]_x0001_gi	D7T6I2;		vvi:100244281
unigene00662	1739	gi|270227095|emb|CBI15828.1|	unnamed protein product [Vitis vinifera]				ko:K11654
unigene00663	1736
unigene00664	1727	gi|225453919|ref|XP_002273654.1|	PREDICTED: hypothetical protein [Vitis vinifera]
unigene00665	1734	gi|270243371|emb|CBI30311.1|	unnamed protein product [Vitis vinifera]
unigene00666	1733	gi|15982240|emb|CAC91565.1|	hydroperoxide lyase [Nicotiana attenuata]	Q93YF8;	GO:0004497;GO:0004497;GO:0005506;GO:0005506;GO:0009055;GO:0016829;GO:0020037;GO:0020037;GO:0046872
unigene00667	1734	gi|224284903|gb|ACN40181.1|	unknown [Picea sitchensis]_x0001_gi	C0PQU1;	GO:0000166;GO:0003924;GO:0003924;GO:0005198;GO:0005525;GO:0005525;GO:0005525;GO:0005525;GO:0005525;GO:0005525;GO:0005874;GO:0005874;GO:0005874;GO:0005874;GO:0007017;GO:0007017;GO:0007018;GO:0043234;GO:0043234;GO:0043234;GO:0051258;GO:0051258;GO:0051258
unigene00668	1705	gi|225452863|ref|XP_002283766.1|	PREDICTED: hypothetical protein [Vitis vinifera]_x0001_gi	D7SXE3;		vvi:100261236
unigene00669	1728	gi|270228958|emb|CBI17890.1|	unnamed protein product [Vitis vinifera]
unigene00670	1723	gi|211906450|gb|ACJ11718.1|	phosphoglycerate kinase [Gossypium hirsutum]	D2D2Z8;	GO:0004618;GO:0004618;GO:0004618;GO:0004618;GO:0004618;GO:0004618;GO:0005737;GO:0006096;GO:0006096;GO:0006096;GO:0006096;GO:0006096;GO:0016301;GO:0016740
unigene00671	1726	gi|225436687|ref|XP_002263127.1|	PREDICTED: hypothetical protein [Vitis vinifera]_x0001_gi	D7TCY0;		vvi:100259719
unigene00672	1724	gi|255552664|ref|XP_002517375.1|	Auxin-induced protein 5NG4, putative [Ricinus communis]_x0001_gi	B9RUD0;	GO:0016020	rcu:RCOM_0851830
unigene00673	1727	gi|15384991|emb|CAC59824.1|	Xaa-Pro aminopeptidase 2 [Solanum lycopersicum]	Q93X45;	GO:0004177;GO:0006508;GO:0008235;GO:0009987;GO:0016787;GO:0016787;GO:0046872
unigene00674	1727	gi|224131530|ref|XP_002321107.1|	predicted protein [Populus trichocarpa]_x0001_gi	B9IAC0;	GO:0005488;GO:0006457	pop:POPTR_824273
unigene00675	1710	gi|255582452|ref|XP_002532013.1|	conserved hypothetical protein [Ricinus communis]_x0001_gi	B9T193;		rcu:RCOM_0760190	ko:K09571
unigene00676	1724	gi|255558698|ref|XP_002520373.1|	Cell division protein ftsH, putative [Ricinus communis]_x0001_gi	B9S304;	GO:0000166;GO:0000166;GO:0004222;GO:0004222;GO:0005524;GO:0005524;GO:0005524;GO:0005524;GO:0006508;GO:0008568;GO:0016020;GO:0016787;GO:0017111;GO:0030163;GO:0051301	rcu:RCOM_1192780
unigene00677	1718	gi|13536983|dbj|BAB40710.1|	BY-2 kinesin-like protein 10 [Nicotiana tabacum]	Q9AVP4;	GO:0000166;GO:0003774;GO:0003777;GO:0003777;GO:0005524;GO:0005524;GO:0005524;GO:0005874;GO:0007018;GO:0007018		ko:K03798
unigene00678	1724	gi|224069820|ref|XP_002326422.1|	predicted protein [Populus trichocarpa]_x0001_gi	B9MTR5;	GO:0000166;GO:0004672;GO:0004672;GO:0004672;GO:0004674;GO:0004674;GO:0005524;GO:0005524;GO:0005524;GO:0005524;GO:0006468;GO:0006468;GO:0006468;GO:0006468	pop:POPTR_282541
unigene00679	1716	gi|225454627|ref|XP_002266611.1|	PREDICTED: hypothetical protein [Vitis vinifera]
unigene00680	1692	gi|225433440|ref|XP_002285672.1|	PREDICTED: hypothetical protein [Vitis vinifera]_x0001_gi	D7TS92;		vvi:100254507
unigene00681	1724	gi|225457293|ref|XP_002284470.1|	PREDICTED: hypothetical protein [Vitis vinifera]				ko:K00383
unigene00682	1685	gi|147766196|emb|CAN72130.1|	hypothetical protein [Vitis vinifera]	A5B9R9;	GO:0004871;GO:0005515;GO:0005515;GO:0005515;GO:0009416
unigene00683	1721	gi|255584317|ref|XP_002532894.1|	Cyclic nucleotide-gated ion channel, putative [Ricinus communis]_x0001_gi	B9T3S5;	GO:0005216;GO:0005216;GO:0006810;GO:0006811;GO:0006811;GO:0016020;GO:0016020;GO:0016021;GO:0055085	rcu:RCOM_0169070
unigene00684	1724	gi|114329246|gb|ABI64152.1|	hydroxymethylbutenyl diphosphate reductase [Camptotheca acuminata]	D2CFT5;	GO:0016114;GO:0019288;GO:0019288;GO:0051745;GO:0055114
unigene00685	1723	gi|248337|gb|AAB21993.1|	polyubiquitin [Zea mays]_x0001_gi	Q42415;
unigene00686	1716	gi|255579669|ref|XP_002530674.1|	endomembrane protein emp70, putative [Ricinus communis]_x0001_gi	B9SXF5;	GO:0016021	rcu:RCOM_0321070
unigene00687	1715	gi|225444869|ref|XP_002279345.1|	PREDICTED: hypothetical protein [Vitis vinifera]_x0001_gi	D7TCM8;		vvi:100266364
unigene00688	1710	gi|18390845|ref|NP_563805.1|	unknown protein [Arabidopsis thaliana]_x0001_gi	Q93ZR2;		ath:AT1G08040	ko:K11155
unigene00689	1716	gi|225457598|ref|XP_002272859.1|	PREDICTED: hypothetical protein [Vitis vinifera]_x0001_gi	D7UDC6;		vvi:100258104
unigene00690	1716	gi|19351907|emb|CAC84082.1|	putative beta-ketoacyl-CoA synthase [Antirrhinum majus]	Q8S2R3;	GO:0003824;GO:0003824;GO:0006633;GO:0006633;GO:0008152;GO:0008152;GO:0008610;GO:0016020;GO:0016020;GO:0016747;GO:0016747;GO:0016747
unigene00691	1716	gi|255542820|ref|XP_002512473.1|	WD-repeat protein, putative [Ricinus communis]_x0001_gi	B9RFF4;		rcu:RCOM_1434170
unigene00692	1717
unigene00693	1701	gi|401322|sp|P31405.1|VATA_GOSHI	VATA_GOSHI RecName: Full=V-type proton ATPase catalytic subunit A; Short=V-ATPase subunit A; AltName: Full=Vacuolar proton pump subunit alpha; AltName: Full=V-ATPase 69 kDa subunit_x0001_gi	P31405;	GO:0000166;GO:0005524;GO:0006754;GO:0006810;GO:0006811;GO:0015986;GO:0015986;GO:0015986;GO:0015986;GO:0015992;GO:0015992;GO:0015992;GO:0016469;GO:0016469;GO:0016787;GO:0016820;GO:0016820;GO:0016820;GO:0033178;GO:0033178;GO:0033178;GO:0033180;GO:0046034;GO
unigene00694	1715	gi|225447176|ref|XP_002276520.1|	PREDICTED: hypothetical protein [Vitis vinifera]_x0001_gi	D7TEF8;		vvi:100243120
unigene00695	1714	gi|225465573|ref|XP_002263915.1|	PREDICTED: hypothetical protein [Vitis vinifera]				ko:K09584
unigene00696	1699	gi|225428898|ref|XP_002285358.1|	PREDICTED: hypothetical protein [Vitis vinifera]
unigene00697	1710	gi|30961941|gb|AAP40022.1|	callus-expressing factor [Nicotiana tabacum]	Q7Y1W2;	GO:0003677;GO:0003677;GO:0003700;GO:0005634;GO:0006350;GO:0006355;GO:0045449
unigene00698	1709	gi|225456236|ref|XP_002279267.1|	PREDICTED: hypothetical protein [Vitis vinifera]
unigene00699	1687	gi|225445949|ref|XP_002264417.1|	PREDICTED: hypothetical protein isoform 1 [Vitis vinifera]
unigene00700	1709	gi|2654423|gb|AAB87727.1|	hydroxy-methylglutaryl-coenzyme A reductase [Nicotiana tabacum]	O48624;	GO:0004420;GO:0004420;GO:0008299;GO:0015936;GO:0015936;GO:0015936;GO:0016021;GO:0016491;GO:0016616;GO:0016616;GO:0050661;GO:0050662;GO:0050662;GO:0050662;GO:0055114;GO:0055114;GO:0055114;GO:0055114;GO:0055114
unigene00701	1698	gi|225452964|ref|XP_002279125.1|	PREDICTED: hypothetical protein [Vitis vinifera]
unigene00702	1712	gi|255583943|ref|XP_002532719.1|	ubiquitin-protein ligase, putative [Ricinus communis]_x0001_gi	B9T3A0;	GO:0016874	rcu:RCOM_0401550
unigene00703	1704	gi|225447927|ref|XP_002267907.1|	PREDICTED: hypothetical protein [Vitis vinifera]
unigene00704	1705	gi|225470571|ref|XP_002272174.1|	PREDICTED: hypothetical protein [Vitis vinifera]
unigene00705	1707	gi|225462533|ref|XP_002265606.1|	PREDICTED: hypothetical protein [Vitis vinifera]
unigene00706	1696	gi|257815409|gb|ACV70033.1|	3-ketoacyl CoA thiolase 2 [Petunia x hybrida]	C8YNG7;	GO:0003824;GO:0003824;GO:0008152;GO:0008152;GO:0008152;GO:0008152;GO:0008152;GO:0008152;GO:0008152;GO:0016747;GO:0016747;GO:0016747;GO:0016747;GO:0016747
unigene00707	1694	gi|225449811|ref|XP_002275799.1|	PREDICTED: hypothetical protein [Vitis vinifera]
unigene00708	1699	gi|225433395|ref|XP_002283031.1|	PREDICTED: hypothetical protein [Vitis vinifera]
unigene00709	1690	gi|270228958|emb|CBI17890.1|	unnamed protein product [Vitis vinifera]
unigene00710	1706	gi|224145705|ref|XP_002325737.1|	predicted protein [Populus trichocarpa]_x0001_gi	B9IP43;	GO:0005622;GO:0006886;GO:0006886	pop:POPTR_826071
unigene00711	1696	gi|22550314|gb|AAL27655.2|	putative cullin protein [Olea europaea]	Q93YY3;	GO:0006511;GO:0006511;GO:0006511;GO:0006511;GO:0031461;GO:0031461;GO:0031461;GO:0031461;GO:0031625;GO:0031625;GO:0031625;GO:0031625
unigene00712	1704	gi|284192454|gb|ADB82905.1|	glutamate decarboxylase [Panax ginseng]	D3JX88;	GO:0003824;GO:0004351;GO:0006536;GO:0016829;GO:0016831;GO:0019752;GO:0030170;GO:0030170;GO:0030170
unigene00713	1704	gi|219879374|gb|ACL51019.1|	F-box family protein [Citrus trifoliata]	B8Y9B5;
unigene00714	1703	gi|225456501|ref|XP_002280957.1|	PREDICTED: hypothetical protein [Vitis vinifera]
unigene00715	1701	gi|225437777|ref|XP_002281375.1|	PREDICTED: hypothetical protein [Vitis vinifera]_x0001_gi	D7U2U2;		vvi:100253683
unigene00716	1700	gi|115451089|ref|NP_001049145.1|	Os03g0177400 [Oryza sativa (japonica cultivar-group)]_x0001_gi	Q10QZ6;O64937	GO:0000166;GO:0003746;GO:0003746;GO:0003924;GO:0005525;GO:0005525;GO:0005525;GO:0005525;GO:0005525;GO:0005737;GO:0006414	osa:4331810;osa:4331811;osa:4331812;osa:4331813;	ko:K01881
unigene00717	1690	gi|1369852|gb|AAB37756.1|	kinesin heavy chain-like protein [Solanum tuberosum]	Q41460;	GO:0000166;GO:0003777;GO:0003777;GO:0003824;GO:0005488;GO:0005524;GO:0005524;GO:0005524;GO:0005856;GO:0005856;GO:0007018;GO:0007018		ko:K03231
unigene00718	1698	gi|225451792|ref|XP_002281199.1|	PREDICTED: hypothetical protein isoform 1 [Vitis vinifera]
unigene00719	1693	gi|255558362|ref|XP_002520208.1|	conserved hypothetical protein [Ricinus communis]_x0001_gi	B9S2I9;		rcu:RCOM_0699830
unigene00720	1688	gi|75249421|sp|Q93YF5.1|SUVH1_TOBAC	SUVH1_TOBAC RecName: Full=Histone-lysine N-methyltransferase, H3 lysine-9 specific SUVH1; AltName: Full=Histone H3-K9 methyltransferase 1; Short=H3-K9-HMTase 1; AltName: Full=Suppressor of variegation 3-9 homolog protein 1; Short=Su(var)3-9 homolog protei	Q93YF5;	GO:0005634;GO:0005634;GO:0005634;GO:0008168;GO:0008270;GO:0016568;GO:0016568;GO:0016740;GO:0018024;GO:0018024
unigene00721	1695	gi|224087675|ref|XP_002308205.1|	predicted protein [Populus trichocarpa]_x0001_gi	B9HCJ1;	GO:0004484;GO:0004484;GO:0004651;GO:0004725;GO:0005634;GO:0006370;GO:0006370;GO:0006397;GO:0006470;GO:0008138;GO:0016311;GO:0016311;GO:0016787;GO:0016791;GO:0016791	pop:POPTR_1080718
unigene00722	1701	gi|7673359|gb|AAF66825.1|	poly(A)-binding protein [Nicotiana tabacum]	Q9M6E4;	GO:0000166;GO:0003676;GO:0003723;GO:0003723		ko:K13917
unigene00723	1688	gi|255537765|ref|XP_002509949.1|	Polygalacturonase precursor, putative [Ricinus communis]_x0001_gi	B9RCR5;	GO:0004650;GO:0005975;GO:0008152;GO:0016787;GO:0016798;GO:0047911	rcu:RCOM_1691810
unigene00724	1698	gi|211906438|gb|ACJ11712.1|	UDP-D-glucose dehydrogenase [Gossypium hirsutum]	D2D2Z2;	GO:0003824;GO:0005488;GO:0008152;GO:0016491;GO:0016491;GO:0016616;GO:0016616;GO:0016616;GO:0016616;GO:0050662;GO:0051287;GO:0051287;GO:0051287;GO:0051287;GO:0055114;GO:0055114;GO:0055114;GO:0055114
unigene00725	1696	gi|21666314|gb|AAM73656.1|AF390211_1	AF390211_1 AER [Nicotiana tabacum]	Q8LLM2;	GO:0016747		ko:K03062
unigene00726	1680	gi|255538950|ref|XP_002510540.1|	tubulin beta chain, putative [Ricinus communis]_x0001_gi	B9R897;	GO:0000166;GO:0003924;GO:0003924;GO:0005198;GO:0005525;GO:0005525;GO:0005525;GO:0005525;GO:0005525;GO:0005525;GO:0005874;GO:0005874;GO:0005874;GO:0005874;GO:0007017;GO:0007017;GO:0007018;GO:0043234;GO:0043234;GO:0043234;GO:0051258;GO:0051258;GO:0051258	rcu:RCOM_1598040	ko:K01940
unigene00727	1694	gi|187884600|gb|ACD37361.1|	3-hydroxy-3-methylglutaryl-coenzyme A reductase [Salvia miltiorrhiza]	B3V4Z5;	GO:0004420;GO:0004420;GO:0004420;GO:0008299;GO:0015936;GO:0015936;GO:0015936;GO:0016021;GO:0016491;GO:0016616;GO:0016616;GO:0050661;GO:0050662;GO:0050662;GO:0050662;GO:0055114;GO:0055114;GO:0055114;GO:0055114;GO:0055114		ko:K00993
unigene00728	1699	gi|17065916|emb|CAC80883.1|	geraniol 10-hydroxylase [Catharanthus roseus]	Q8VWZ7;	GO:0004497;GO:0004497;GO:0004497;GO:0005506;GO:0005506;GO:0009055;GO:0016491;GO:0020037;GO:0020037;GO:0046872;GO:0055114;GO:0055114;GO:0070330
unigene00729	1699	gi|8928010|sp|O80433.1|CISY_DAUCA	CISY_DAUCA RecName: Full=Citrate synthase, mitochondrial; Flags: Precursor_x0001_gi	O80433;	GO:0004108;GO:0004108;GO:0005739;GO:0005759;GO:0006099;GO:0006099;GO:0016740;GO:0044262;GO:0044262;GO:0044262;GO:0044262;GO:0046912;GO:0046912;GO:0046912;GO:0046912
unigene00730	1690	gi|55585878|gb|AAV54051.1|	3-hydroxy-3-methylglutaryl coenzyme A reductase [Eucommia ulmoides]	Q5RZ62;	GO:0004420;GO:0004420;GO:0004420;GO:0008299;GO:0015936;GO:0015936;GO:0015936;GO:0016021;GO:0016491;GO:0016616;GO:0016616;GO:0050661;GO:0050662;GO:0050662;GO:0050662;GO:0055114;GO:0055114;GO:0055114;GO:0055114;GO:0055114
unigene00731	1689	gi|224101889|ref|XP_002312461.1|	predicted protein [Populus trichocarpa]_x0001_gi	B9HJG4;	GO:0005488;GO:0005488	pop:POPTR_766186
unigene00732	1695	gi|84514139|gb|ABC59078.1|	cytochrome P450 monooxygenase CYP72A59 [Medicago truncatula]	Q2MJ18;	GO:0004497;GO:0004497;GO:0004497;GO:0005506;GO:0005506;GO:0009055;GO:0016491;GO:0020037;GO:0020037;GO:0046872;GO:0055114;GO:0055114
unigene00733	1695	gi|225425505|ref|XP_002266341.1|	PREDICTED: hypothetical protein [Vitis vinifera]
unigene00734	1691	gi|2501850|gb|AAB80717.1|	GDP dissociation inhibitor [Nicotiana tabacum]	O22402;	GO:0005093;GO:0015031;GO:0043087
unigene00735	1687	gi|224086823|ref|XP_002307974.1|	predicted protein [Populus trichocarpa]_x0001_gi	B9H927;		pop:POPTR_865412
unigene00736	1680	gi|16417948|gb|AAL18926.1|AF429385_1	AF429385_1 phosphomevalonate kinase [Hevea brasiliensis]	Q944G1;	GO:0000166;GO:0005524;GO:0005524;GO:0016301;GO:0016301;GO:0016310;GO:0016740
unigene00737	1691	gi|225435794|ref|XP_002285746.1|	PREDICTED: hypothetical protein [Vitis vinifera]_x0001_gi	D7SLM9;		vvi:100263832
unigene00738	1689	gi|225432937|ref|XP_002284322.1|	PREDICTED: hypothetical protein [Vitis vinifera]_x0001_gi	D7T799;		vvi:100240916
unigene00739	1689	gi|17978831|gb|AAL47545.1|	p-coumarate 3-hydroxylase [Sesamum indicum]	Q8VWQ9;	GO:0004497;GO:0004497;GO:0004497;GO:0005506;GO:0005506;GO:0009055;GO:0016491;GO:0020037;GO:0020037;GO:0046872;GO:0055114;GO:0055114
unigene00740	1689	gi|255571859|ref|XP_002526872.1|	conserved hypothetical protein [Ricinus communis]_x0001_gi	B9SLK3;		rcu:RCOM_0592300
unigene00741	1687	gi|255547205|ref|XP_002514660.1|	histone deacetylase hda1, putative [Ricinus communis]_x0001_gi	B9RLP1;	GO:0016787	rcu:RCOM_1469870	ko:K13289
unigene00742	1691	gi|118487929|gb|ABK95786.1|	unknown [Populus trichocarpa]	A9PHD3;	GO:0004014;GO:0004014;GO:0006597;GO:0008295;GO:0008295
unigene00743	1686	gi|225431792|ref|XP_002272193.1|	PREDICTED: hypothetical protein [Vitis vinifera]_x0001_gi	D7SYA7;		vvi:100265436	ko:K12867
unigene00744	1690	gi|270233813|emb|CBI22421.1|	unnamed protein product [Vitis vinifera]				ko:K00895
unigene00745	1687	gi|270231282|emb|CBI20607.1|	unnamed protein product [Vitis vinifera]
unigene00746	1685	gi|255570665|ref|XP_002526287.1|	ATP binding protein, putative [Ricinus communis]_x0001_gi	B9SJW8;		rcu:RCOM_0576890
unigene00747	1686	gi|225434909|ref|XP_002283389.1|	PREDICTED: hypothetical protein [Vitis vinifera]
unigene00748	1675	gi|270230894|emb|CBI20221.1|	unnamed protein product [Vitis vinifera]
unigene00749	1680	gi|255567082|ref|XP_002524523.1|	Gamma-glutamyl hydrolase precursor, putative [Ricinus communis]_x0001_gi	B9SEV4;	GO:0003824;GO:0006541;GO:0006541;GO:0008242;GO:0016787;GO:0016787;GO:0034722	rcu:RCOM_0106060
unigene00750	1681	gi|255560515|ref|XP_002521272.1|	protein phosphatase 2c, putative [Ricinus communis]_x0001_gi	B9S5K3;	GO:0003824;GO:0004721;GO:0004721;GO:0004722;GO:0006470;GO:0008287;GO:0016787;GO:0046872	rcu:RCOM_0977500
unigene00751	1685	gi|225438067|ref|XP_002275953.1|	PREDICTED: hypothetical protein [Vitis vinifera]_x0001_gi	A5BF93;	GO:0003824;GO:0003824;GO:0003824;GO:0003824;GO:0005524;GO:0005524;GO:0008152;GO:0008152;GO:0016874	vvi:100248061
unigene00752	1683	gi|225423553|ref|XP_002274915.1|	PREDICTED: hypothetical protein [Vitis vinifera]				ko:K13691
unigene00753	1673	gi|225442531|ref|XP_002284134.1|	PREDICTED: hypothetical protein [Vitis vinifera]_x0001_gi	D7U0E8;		vvi:100261815
unigene00754	1686	gi|224139936|ref|XP_002323348.1|	predicted protein [Populus trichocarpa]_x0001_gi	B9IID5;	GO:0003824;GO:0005488;GO:0008152	pop:POPTR_576417
unigene00755	1682	gi|2499497|sp|Q42961.1|PGKH_TOBAC	PGKH_TOBAC RecName: Full=Phosphoglycerate kinase, chloroplastic; Flags: Precursor_x0001_gi	Q42961;	GO:0000166;GO:0004618;GO:0004618;GO:0004618;GO:0004618;GO:0004618;GO:0005524;GO:0006096;GO:0006096;GO:0006096;GO:0006096;GO:0009507;GO:0009507;GO:0009536;GO:0016301;GO:0016740;GO:0019253
unigene00756	1657	gi|225428556|ref|XP_002284627.1|	PREDICTED: hypothetical protein [Vitis vinifera]_x0001_gi	D7TPX8;		vvi:100250299
unigene00757	1684	gi|225431033|ref|XP_002279911.1|	PREDICTED: hypothetical protein [Vitis vinifera]
unigene00758	1682	gi|224124562|ref|XP_002330054.1|	predicted protein [Populus trichocarpa]_x0001_gi	B9N432;	GO:0003824;GO:0005524	pop:POPTR_827990
unigene00759	1683	gi|283837097|emb|CBH19893.1|	cell division control 20 [Solanum lycopersicum var. cerasiforme]	D2U579;	GO:0051301
unigene00760	1683	gi|225425158|ref|XP_002263613.1|	PREDICTED: hypothetical protein [Vitis vinifera]
unigene00761	1681	gi|255553554|ref|XP_002517818.1|	hypothetical protein RCOM_0968100 [Ricinus communis]_x0001_gi	B9RVP9;		rcu:RCOM_0968100
unigene00762	1684	gi|2150027|gb|AAB58727.1|	NADP-malic enzyme [Solanum lycopersicum]	O04935;	GO:0003824;GO:0004470;GO:0005488;GO:0006108;GO:0008152;GO:0016491;GO:0016491;GO:0016616;GO:0016616;GO:0046872;GO:0046872;GO:0051287;GO:0055114;GO:0055114
unigene00763	1679	gi|224120178|ref|XP_002318264.1|	predicted protein [Populus trichocarpa]_x0001_gi	B9I4I0;	GO:0003824;GO:0004560;GO:0005975;GO:0005975;GO:0007155;GO:0043169	pop:POPTR_773455	ko:K02148
unigene00764	1681	gi|183238712|gb|ACC60982.1|	beta-galactosidase 2 precursor [Petunia x hybrida]	B2LYJ4;	GO:0003824;GO:0004553;GO:0004553;GO:0004565;GO:0005529;GO:0005975;GO:0005975;GO:0005975;GO:0008152;GO:0016787;GO:0016798;GO:0043169
unigene00765	1678	gi|238818585|gb|ACR57219.1|	squalene synthase [Salvia miltiorrhiza]	C5I7U0;	GO:0004310;GO:0008610;GO:0009058;GO:0016021;GO:0016740
unigene00766	1660	gi|225455102|ref|XP_002268525.1|	PREDICTED: hypothetical protein [Vitis vinifera]
unigene00767	1681	gi|45331281|gb|AAS57912.1|	70 kDa heat shock cognate protein 1 [Vigna radiata]	Q5QHT4;	GO:0000166;GO:0005524;GO:0005524;GO:0006950
unigene00768	1678	gi|225455370|ref|XP_002277586.1|	PREDICTED: hypothetical protein [Vitis vinifera]
unigene00769	1677	gi|270239359|emb|CBI26594.1|	unnamed protein product [Vitis vinifera]				ko:K07375
unigene00770	1680	gi|33186651|gb|AAP97495.1|	cellulose synthase [Solanum tuberosum]	Q6XP46;	GO:0005515;GO:0007047;GO:0008270;GO:0016020;GO:0016020;GO:0016021;GO:0016740;GO:0016757;GO:0016760;GO:0030244
unigene00771	1675	gi|270259687|emb|CBI38820.1|	unnamed protein product [Vitis vinifera]
unigene00772	1679	gi|225456471|ref|XP_002284518.1|	PREDICTED: hypothetical protein [Vitis vinifera]
unigene00773	1677	gi|758250|emb|CAA59799.1|	H(+)-transporting ATPase [Phaseolus vulgaris]	Q43106;	GO:0000166;GO:0003824;GO:0005524;GO:0005524;GO:0005524;GO:0005524;GO:0005524;GO:0006754;GO:0006754;GO:0006754;GO:0006754;GO:0006754;GO:0006754;GO:0006812;GO:0008152;GO:0015662;GO:0015662;GO:0015662;GO:0015662;GO:0016020;GO:0016020;GO:0016020;GO:0016020;GO
unigene00774	1679	gi|225438410|ref|XP_002275881.1|	PREDICTED: hypothetical protein [Vitis vinifera]
unigene00775	1678	gi|225445696|ref|XP_002268967.1|	PREDICTED: hypothetical protein [Vitis vinifera]
unigene00776	1674	gi|225465265|ref|XP_002268348.1|	PREDICTED: hypothetical protein [Vitis vinifera]_x0001_gi	D7TGL8;		vvi:100264303
unigene00777	1672	gi|270239482|emb|CBI26716.1|	unnamed protein product [Vitis vinifera]
unigene00778	1673	gi|225429053|ref|XP_002269439.1|	PREDICTED: hypothetical protein [Vitis vinifera]
unigene00779	1672	gi|225430011|ref|XP_002284136.1|	PREDICTED: hypothetical protein [Vitis vinifera]
unigene00780	1673	gi|224088096|ref|XP_002335114.1|	predicted protein [Populus trichocarpa]_x0001_gi	B9MUM4;		pop:POPTR_588705;pop:POPTR_676368;
unigene00781	1673	gi|225442239|ref|XP_002274941.1|	PREDICTED: hypothetical protein [Vitis vinifera]
unigene00782	1671	gi|255543593|ref|XP_002512859.1|	mitochondrial phosphate carrier protein, putative [Ricinus communis]_x0001_gi	B9RH00;	GO:0005488;GO:0006810;GO:0006810;GO:0016020;GO:0016020;GO:0016021;GO:0055085	rcu:RCOM_1445550
unigene00783	1665	gi|225426098|ref|XP_002276929.1|	PREDICTED: hypothetical protein [Vitis vinifera]_x0001_gi	D7TV88;		vvi:100250094
unigene00784	1653	gi|15240900|ref|NP_195735.1|	unknown protein [Arabidopsis thaliana]_x0001_gi	Q9LFC1;		ath:AT5G01150	ko:K11407
unigene00785	1638	gi|38112202|gb|AAR11195.1|	zeaxanthin epoxidase [Vitis vinifera]	Q5SGC9;	GO:0004497;GO:0008152;GO:0009507;GO:0009540;GO:0009688;GO:0016020;GO:0016491;GO:0055114;GO:0055114
unigene00786	1667	gi|15625046|gb|AAK62031.1|	hexose transporter pGlT [Olea europaea]	Q93WT7;	GO:0005215;GO:0005215;GO:0006810;GO:0006810;GO:0006810;GO:0016020;GO:0016020;GO:0016020;GO:0016021;GO:0016021;GO:0022891;GO:0055085;GO:0055085;GO:0055085
unigene00787	1668	gi|255542852|ref|XP_002512489.1|	3-5 exonuclease, putative [Ricinus communis]_x0001_gi	B9RFH0;	GO:0003676;GO:0003676;GO:0004527;GO:0005622;GO:0006139;GO:0008408	rcu:RCOM_1434540
unigene00788	1669	gi|270242693|emb|CBI29634.1|	unnamed protein product [Vitis vinifera]
unigene00789	1664	gi|51849627|dbj|BAD42345.1|	sorbitol transporter [Malus x domestica]	Q68BJ8;	GO:0005215;GO:0005215;GO:0006810;GO:0006810;GO:0006810;GO:0016020;GO:0016020;GO:0016020;GO:0016021;GO:0016021;GO:0022891;GO:0055085;GO:0055085;GO:0055085
unigene00790	1665	gi|62867584|emb|CAI84657.1|	hypothetical protein [Nicotiana tabacum]	Q53HY3;
unigene00791	1664	gi|224070571|ref|XP_002303172.1|	predicted protein [Populus trichocarpa]_x0001_gi	B9GZR0;	GO:0004857;GO:0005618;GO:0016787;GO:0030599;GO:0030599;GO:0030599;GO:0042545;GO:0045330	pop:POPTR_553456
unigene00792	1669	gi|157272139|gb|ABV26710.1|	elongation factor 1 alpha [Gerbera hybrid cultivar]	A8CYN3;	GO:0000166;GO:0003746;GO:0003746;GO:0003924;GO:0005525;GO:0005525;GO:0005525;GO:0005525;GO:0005525;GO:0005737;GO:0006414		ko:K01307
unigene00793	1665	gi|224124024|ref|XP_002330086.1|	predicted protein [Populus trichocarpa]_x0001_gi	B9N4A0;	GO:0030570	pop:POPTR_581348
unigene00794	1664						ko:K01900
unigene00795	1658	gi|255586030|ref|XP_002533683.1|	conserved hypothetical protein [Ricinus communis]_x0001_gi	B9T614;		rcu:RCOM_1054850
unigene00796	1666	gi|125889|sp|P15722.1|PEL59_SOLLC	PEL59_SOLLC RecName: Full=Probable pectate lyase P59; Flags: Precursor_x0001_gi	P15722;	GO:0016829;GO:0030570;GO:0030570;GO:0046872
unigene00797	1653	gi|1708995|sp|P50301.1|METK1_ACTCH	METK1_ACTCH RecName: Full=S-adenosylmethionine synthetase 1; Short=AdoMet synthetase 1; AltName: Full=Methionine adenosyltransferase 1; Short=MAT 1_x0001_gi	P50301;	GO:0000166;GO:0004478;GO:0004478;GO:0005524;GO:0005524;GO:0005737;GO:0005737;GO:0006730;GO:0006730;GO:0016740;GO:0046872
unigene00798	1662	gi|255557999|ref|XP_002520028.1|	AMP dependent CoA ligase, putative [Ricinus communis]_x0001_gi	B9S209;	GO:0003824;GO:0008152;GO:0016491;GO:0016874;GO:0047077;GO:0055114	rcu:RCOM_1325310
unigene00799	1659	gi|147815605|emb|CAN70523.1|	hypothetical protein [Vitis vinifera]	A5BTI1;	GO:0003824;GO:0016829;GO:0016831;GO:0019752;GO:0030170;GO:0030170		ko:K12670
unigene00800	1635	gi|225442799|ref|XP_002285259.1|	PREDICTED: hypothetical protein [Vitis vinifera]_x0001_gi	D7U0U4;		vvi:100242968
unigene00801	1655	gi|225431467|ref|XP_002280682.1|	PREDICTED: hypothetical protein [Vitis vinifera]				ko:K01648
unigene00802	1658	gi|224141907|ref|XP_002324302.1|	predicted protein [Populus trichocarpa]_x0001_gi	B9IKY4;	GO:0004672;GO:0004672;GO:0005524;GO:0005524;GO:0006468;GO:0006468	pop:POPTR_261095
unigene00803	1660	gi|225426412|ref|XP_002270065.1|	PREDICTED: hypothetical protein [Vitis vinifera]_x0001_gi	D7TVZ9;		vvi:100256502
unigene00804	1656	gi|255558212|ref|XP_002520133.1|	Pectate lyase precursor, putative [Ricinus communis]_x0001_gi	B9S2B4;	GO:0016829;GO:0030570;GO:0030570	rcu:RCOM_0697960
unigene00805	1658	gi|213493066|dbj|BAG84436.1|	NADP-dependent isocitrate dehydrogenase [Passiflora edulis]	B6VQB0;	GO:0000287;GO:0000287;GO:0004450;GO:0006102;GO:0016491;GO:0016616;GO:0016616;GO:0046872;GO:0051287;GO:0051287;GO:0055114;GO:0055114;GO:0055114;GO:0055114
unigene00806	1655	gi|270253769|emb|CBI36167.1|	unnamed protein product [Vitis vinifera]
unigene00807	1647	gi|2208908|dbj|BAA20522.1|	phosphate transporter [Catharanthus roseus]	O22055;	GO:0005215;GO:0005315;GO:0006810;GO:0006817;GO:0016021;GO:0016021;GO:0016021;GO:0055085
unigene00808	1660	gi|40806079|gb|AAR92031.1|	cystathionine gamma synthase [Solanum lycopersicum]	Q6R8F6;	GO:0003824;GO:0003824;GO:0006520;GO:0030170;GO:0030170;GO:0030170
unigene00809	1653	gi|224124570|ref|XP_002330056.1|	predicted protein [Populus trichocarpa]_x0001_gi	B9N435;	GO:0000166;GO:0004672;GO:0004672;GO:0004672;GO:0004674;GO:0004674;GO:0004674;GO:0005524;GO:0005524;GO:0005524;GO:0005524;GO:0005524;GO:0006468;GO:0006468;GO:0006468;GO:0006468;GO:0006468	pop:POPTR_581623
unigene00810	1643	gi|270229620|emb|CBI18542.1|	unnamed protein product [Vitis vinifera]
unigene00811	1638	gi|225424162|ref|XP_002284039.1|	PREDICTED: hypothetical protein [Vitis vinifera]_x0001_gi	D7T8V9;		vvi:100257705
unigene00812	1652	gi|225457689|ref|XP_002273784.1|	PREDICTED: hypothetical protein [Vitis vinifera]
unigene00813	1656	gi|7673355|gb|AAF66823.1|AF190655_1	AF190655_1 poly(A)-binding protein [Nicotiana tabacum]	Q9M6E6;	GO:0000166;GO:0003676;GO:0003723;GO:0003723
unigene00814	1658	gi|147779655|emb|CAN67215.1|	hypothetical protein [Vitis vinifera]	A5AW25;	GO:0005777;GO:0016020
unigene00815	1655	gi|224063401|ref|XP_002301128.1|	tubulin alpha-1 chain [Populus trichocarpa]_x0001_gi	A9PHZ8;	GO:0000166;GO:0003924;GO:0003924;GO:0005198;GO:0005525;GO:0005525;GO:0005525;GO:0005525;GO:0005525;GO:0005525;GO:0005874;GO:0005874;GO:0005874;GO:0005874;GO:0007017;GO:0007017;GO:0007018;GO:0043234;GO:0043234;GO:0043234;GO:0051258;GO:0051258;GO:0051258	pop:POPTR_412148
unigene00816	1656	gi|225441850|ref|XP_002278478.1|	PREDICTED: hypothetical protein [Vitis vinifera]
unigene00817	1652	gi|225455575|ref|XP_002268933.1|	PREDICTED: hypothetical protein [Vitis vinifera]
unigene00818	1649	gi|270240506|emb|CBI27735.1|	unnamed protein product [Vitis vinifera]
unigene00819	1643	gi|255550411|ref|XP_002516256.1|	beta-galactosidase, putative [Ricinus communis]_x0001_gi	B9RR87;	GO:0003824;GO:0004553;GO:0004553;GO:0004565;GO:0005529;GO:0005975;GO:0005975;GO:0005975;GO:0008152;GO:0016787;GO:0016798;GO:0043169	rcu:RCOM_0711410	ko:K14486
unigene00820	1653	gi|464849|sp|P33629.1|TBA_PRUDU	TBA_PRUDU RecName: Full=Tubulin alpha chain_x0001_gi	P33629;	GO:0000166;GO:0003924;GO:0003924;GO:0005198;GO:0005525;GO:0005525;GO:0005525;GO:0005525;GO:0005525;GO:0005525;GO:0005874;GO:0005874;GO:0005874;GO:0005874;GO:0007017;GO:0007017;GO:0007018;GO:0043234;GO:0043234;GO:0043234;GO:0051258;GO:0051258;GO:0051258
unigene00821	1652	gi|225428269|ref|XP_002282473.1|	PREDICTED: hypothetical protein [Vitis vinifera]
unigene00822	1648	gi|225435758|ref|XP_002285721.1|	PREDICTED: hypothetical protein [Vitis vinifera]
unigene00823	1653	gi|224144439|ref|XP_002325290.1|	predicted protein [Populus trichocarpa]_x0001_gi	B9INZ4;		pop:POPTR_779906
unigene00824	1648	gi|225432654|ref|XP_002278361.1|	PREDICTED: hypothetical protein [Vitis vinifera]
unigene00825	1648	gi|224119482|ref|XP_002318083.1|	predicted protein [Populus trichocarpa]_x0001_gi	B9I3H2;		pop:POPTR_570158
unigene00826	1640	gi|3915033|sp|Q43593.1|STAD_OLEEU	STAD_OLEEU RecName: Full=Acyl-[acyl-carrier-protein] desaturase, chloroplastic; AltName: Full=Stearoyl-ACP desaturase; Flags: Precursor_x0001_gi	Q43593;	GO:0006631;GO:0006633;GO:0006633;GO:0008610;GO:0009507;GO:0009507;GO:0009536;GO:0009536;GO:0016491;GO:0016491;GO:0016491;GO:0016491;GO:0045300;GO:0045300;GO:0046914;GO:0055114;GO:0055114;GO:0055114;GO:0055114;GO:0055114		ko:K07052
unigene00827	1651	gi|225456647|ref|XP_002270812.1|	PREDICTED: hypothetical protein [Vitis vinifera]
unigene00828	1636	gi|225460722|ref|XP_002267682.1|	PREDICTED: hypothetical protein [Vitis vinifera]
unigene00829	1638	gi|225451428|ref|XP_002273749.1|	PREDICTED: hypothetical protein [Vitis vinifera]
unigene00830	1647	gi|255561295|ref|XP_002521658.1|	calcium-dependent protein kinase, putative [Ricinus communis]_x0001_gi	B9S6N9;	GO:0000166;GO:0004672;GO:0004672;GO:0004672;GO:0004674;GO:0004674;GO:0004674;GO:0004683;GO:0005509;GO:0005509;GO:0005515;GO:0005524;GO:0005524;GO:0005524;GO:0005524;GO:0005524;GO:0005524;GO:0006468;GO:0006468;GO:0006468;GO:0006468;GO:0006468;GO:0016301;GO	rcu:RCOM_0870530
unigene00831	1650	gi|109675118|gb|ABG37021.1|	aspartic protease [Nicotiana tabacum]	C3PTS5;	GO:0004190;GO:0004190;GO:0004190;GO:0004190;GO:0006508;GO:0006508;GO:0006508;GO:0006629;GO:0008233;GO:0016787
unigene00832	1645	gi|225441046|ref|XP_002277851.1|	PREDICTED: hypothetical protein [Vitis vinifera]
unigene00833	1649	gi|225469412|ref|XP_002265944.1|	PREDICTED: hypothetical protein [Vitis vinifera]
unigene00834	1634	gi|118489165|gb|ABK96389.1|	unknown [Populus trichocarpa x Populus deltoides]	A9PJ36;	GO:0008219;GO:0016021
unigene00835	1645	gi|255553813|ref|XP_002517947.1|	pre-mRNA splicing factor, putative [Ricinus communis]_x0001_gi	B9RW28;	GO:0000398;GO:0005488;GO:0005622;GO:0005634;GO:0006396	rcu:RCOM_1175540
unigene00836	1648	gi|6996560|emb|CAB75429.1|	oligouridylate binding protein [Nicotiana plumbaginifolia]	Q9M427;	GO:0000166;GO:0003676
unigene00837	1636	gi|225435708|ref|XP_002283489.1|	PREDICTED: hypothetical protein [Vitis vinifera]_x0001_gi	A5B299;	GO:0003676;GO:0003676;GO:0004386;GO:0004386;GO:0005524;GO:0005524;GO:0005524;GO:0008026;GO:0016787	vvi:100250155
unigene00838	1647	gi|117067068|gb|ABK32073.1|	monodehydroascorbate reductase [Acanthus ebracteatus]	A0MQ80;	GO:0016491;GO:0016491;GO:0050660;GO:0050660;GO:0055114;GO:0055114
unigene00839	1644	gi|225440851|ref|XP_002282200.1|	PREDICTED: hypothetical protein [Vitis vinifera]
unigene00840	1645	gi|255565433|ref|XP_002523707.1|	Serine carboxypeptidase, putative [Ricinus communis]_x0001_gi	B9SCI8;	GO:0004180;GO:0004185;GO:0004185;GO:0006508;GO:0006508;GO:0016787	rcu:RCOM_0473920
unigene00841	1646	gi|225459544|ref|XP_002285850.1|	PREDICTED: hypothetical protein isoform 1 [Vitis vinifera]_x0001_gi	A5B1Z9;	GO:0016020;GO:0016020;GO:0016021	vvi:100243662	ko:K01904
unigene00842	1646	gi|255543593|ref|XP_002512859.1|	mitochondrial phosphate carrier protein, putative [Ricinus communis]_x0001_gi	B9RH00;	GO:0005488;GO:0006810;GO:0006810;GO:0016020;GO:0016020;GO:0016021;GO:0055085	rcu:RCOM_1445550
unigene00843	1644	gi|7415599|dbj|BAA93453.1|	acyltransferase homolog [Petunia x hybrida]	Q9MBD4;	GO:0008415;GO:0016740;GO:0016747
unigene00844	1639	gi|225462438|ref|XP_002264570.1|	PREDICTED: similar to GTP-binding family protein [Vitis vinifera]
unigene00845	1645	gi|119354|sp|P26300.1|ENO_SOLLC	ENO_SOLLC RecName: Full=Enolase; AltName: Full=2-phosphoglycerate dehydratase; AltName: Full=2-phospho-D-glycerate hydro-lyase_x0001_gi	P26300;	GO:0000015;GO:0000015;GO:0000015;GO:0000015;GO:0000287;GO:0000287;GO:0000287;GO:0000287;GO:0004634;GO:0004634;GO:0004634;GO:0004634;GO:0004634;GO:0005737;GO:0005737;GO:0006096;GO:0006096;GO:0006096;GO:0006096;GO:0006096;GO:0016829;GO:0046872
unigene00846	1643	gi|225457743|ref|XP_002278065.1|	PREDICTED: hypothetical protein [Vitis vinifera]
unigene00847	1638	gi|224096732|ref|XP_002310715.1|	AP2 domain-containing transcription factor [Populus trichocarpa]_x0001_gi	B9HH99;	GO:0003677;GO:0003677;GO:0003700;GO:0005634;GO:0006350;GO:0006355;GO:0045449	pop:POPTR_655117	ko:K01728
unigene00848	1637	gi|225430089|ref|XP_002284536.1|	PREDICTED: hypothetical protein [Vitis vinifera]
unigene00849	1639	gi|147779855|emb|CAN61608.1|	hypothetical protein [Vitis vinifera]	A5BNE8;	GO:0000166;GO:0003676;GO:0003676;GO:0003676;GO:0004386;GO:0004386;GO:0005524;GO:0005524;GO:0005524;GO:0005524;GO:0008026;GO:0008026;GO:0016787
unigene00850	1643	gi|257781224|gb|ACV65039.1|	3-hydroxy-3-methylglutaryl coenzyme A synthase [Salvia miltiorrhiza]	D3U6C3;	GO:0003824;GO:0004421;GO:0004421;GO:0004421;GO:0004421;GO:0008152;GO:0008299;GO:0008299;GO:0008299;GO:0008299
unigene00851	1638	gi|225456270|ref|XP_002283518.1|	PREDICTED: hypothetical protein [Vitis vinifera]
unigene00852	1641	gi|283362116|dbj|BAI65911.1|	UDP-sugar:glycosyltransferase [Forsythia x intermedia]	D2KY83;	GO:0008152;GO:0016740;GO:0016757;GO:0016758
unigene00853	1644	gi|270243573|emb|CBI30513.1|	unnamed protein product [Vitis vinifera]
unigene00854	1643	gi|225433510|ref|XP_002266276.1|	PREDICTED: hypothetical protein [Vitis vinifera]
unigene00855	1636	gi|82623383|gb|ABB87106.1|	eukaryotic peptide chain release factor subunit 1-3-like [Solanum tuberosum]	Q2VCK6;	GO:0005737;GO:0006415;GO:0016149
unigene00856	1633	gi|225435334|ref|XP_002282437.1|	PREDICTED: hypothetical protein [Vitis vinifera]
unigene00857	1638	gi|255635793|gb|ACU18245.1|	unknown [Glycine max]	C6T8U3;
unigene00858	1637	gi|225459544|ref|XP_002285850.1|	PREDICTED: hypothetical protein isoform 1 [Vitis vinifera]_x0001_gi	A5B1Z9;	GO:0016020;GO:0016020;GO:0016021	vvi:100243662	ko:K07374
unigene00859	1629	gi|3121837|sp|O04940.1|CDS1_SOLTU	CDS1_SOLTU RecName: Full=Phosphatidate cytidylyltransferase; AltName: Full=CDP-diglyceride pyrophosphorylase; AltName: Full=CDP-diglyceride synthase; AltName: Full=CDP-diacylglycerol synthase; Short=CDS; AltName: Full=CTP:phosphatidate cytidylyltransferas	O04940;	GO:0004605;GO:0008654;GO:0016020;GO:0016020;GO:0016020;GO:0016021;GO:0016740;GO:0016772;GO:0016779
unigene00860	1636	gi|270240874|emb|CBI28103.1|	unnamed protein product [Vitis vinifera]
unigene00861	1636	gi|225460713|ref|XP_002267510.1|	PREDICTED: hypothetical protein [Vitis vinifera]
unigene00862	1630	gi|20146093|dbj|BAB88935.1|	glucosyltransferase [Nicotiana tabacum]	Q8RU71;	GO:0008152;GO:0016740;GO:0016757;GO:0016758
unigene00863	1637	gi|224055984|ref|XP_002298710.1|	actin 1 [Populus trichocarpa]_x0001_gi	B9GGS0;	GO:0000166;GO:0005515;GO:0005524;GO:0005524;GO:0005737;GO:0005856	pop:POPTR_813612
unigene00864	1627	gi|270230975|emb|CBI20302.1|	unnamed protein product [Vitis vinifera]
unigene00865	1635	gi|255542698|ref|XP_002512412.1|	acyl-CoA binding protein, putative [Ricinus communis]_x0001_gi	B9RF93;	GO:0000062;GO:0005488;GO:0005515	rcu:RCOM_1432720
unigene00866	1628	gi|224133898|ref|XP_002321687.1|	predicted protein [Populus trichocarpa]_x0001_gi	B9IF79;	GO:0004177;GO:0004177;GO:0005773;GO:0006508;GO:0008233;GO:0008237;GO:0008270;GO:0016787;GO:0046872	pop:POPTR_835204
unigene00867	1632	gi|255544686|ref|XP_002513404.1|	eukaryotic translation elongation factor, putative [Ricinus communis]_x0001_gi	B9RI35;	GO:0000166;GO:0003746;GO:0003924;GO:0005525;GO:0005525;GO:0005525;GO:0005525;GO:0005525	rcu:RCOM_1575900
unigene00868	1632	gi|225461088|ref|XP_002282119.1|	PREDICTED: similar to polyubiquitin [Vitis vinifera]
unigene00869	1621	gi|224052871|ref|XP_002297622.1|	predicted protein [Populus trichocarpa]_x0001_gi	B9GLD1;		pop:POPTR_177802
unigene00870	1612	gi|270256955|emb|CBI23721.1|	unnamed protein product [Vitis vinifera]
unigene00871	1631	gi|270240798|emb|CBI28027.1|	unnamed protein product [Vitis vinifera]
unigene00872	1632	gi|14279169|gb|AAK58515.1|AF249675_1	AF249675_1 beta-1,3-glucanase-like protein [Olea europaea]	Q94G86;	GO:0003824;GO:0004553;GO:0005975;GO:0005975;GO:0008152;GO:0016787;GO:0016798;GO:0043169
unigene00873	1617	gi|3914394|sp|Q42908.1|PMGI_MESCR	PMGI_MESCR RecName: Full=2,3-bisphosphoglycerate-independent phosphoglycerate mutase; Short=BPG-independent PGAM; Short=Phosphoglyceromutase; AltName: Full=PGAM-I_x0001_gi	Q42908;	GO:0003824;GO:0003824;GO:0003824;GO:0004619;GO:0004619;GO:0004619;GO:0005737;GO:0005737;GO:0005737;GO:0006007;GO:0006007;GO:0006096;GO:0006950;GO:0008152;GO:0008152;GO:0016853;GO:0030145;GO:0046872;GO:0046872
unigene00874	1619	gi|1773014|emb|CAA71369.1|	chloride channel Stclc1 [Solanum tuberosum]	P93567;	GO:0005216;GO:0005247;GO:0005247;GO:0006821;GO:0006821;GO:0016020;GO:0016020;GO:0016020;GO:0016021;GO:0055085;GO:0055085
unigene00875	1627	gi|85700246|gb|ABC74567.1|	acetoacetyl-CoA thiolase [Picrorhiza kurrooa]	Q2L8A7;	GO:0003824;GO:0003824;GO:0008152;GO:0008152;GO:0008152;GO:0008152;GO:0008152;GO:0008152;GO:0008152;GO:0016747;GO:0016747;GO:0016747;GO:0016747;GO:0016747
unigene00876	1623	gi|224055474|ref|XP_002298511.1|	predicted protein [Populus trichocarpa]_x0001_gi	B9GH83;		pop:POPTR_641544
unigene00877	1635	gi|225455876|ref|XP_002275164.1|	PREDICTED: hypothetical protein [Vitis vinifera]
unigene00878	1624	gi|147841172|emb|CAN62004.1|	hypothetical protein [Vitis vinifera]	A5C1P9;	GO:0030001;GO:0046872		ko:K12855
unigene00879	1627	gi|209867508|gb|ACI90292.1|	WRKY transcription factor [Picrorhiza kurrooa]	D0PSE9;	GO:0003677;GO:0003700;GO:0005634;GO:0006350;GO:0043565;GO:0045449;GO:0045449
unigene00880	1628	gi|114329246|gb|ABI64152.1|	hydroxymethylbutenyl diphosphate reductase [Camptotheca acuminata]	D2CFT5;	GO:0016114;GO:0019288;GO:0019288;GO:0051745;GO:0055114		ko:K11594
unigene00881	1618	gi|225443361|ref|XP_002265811.1|	PREDICTED: hypothetical protein [Vitis vinifera]_x0001_gi	D7SS21;		vvi:100247980
unigene00882	1622	gi|255564355|ref|XP_002523174.1|	tubulin beta chain, putative [Ricinus communis]_x0001_gi	B9SB14;	GO:0000166;GO:0003924;GO:0003924;GO:0005198;GO:0005525;GO:0005525;GO:0005525;GO:0005525;GO:0005525;GO:0005525;GO:0005874;GO:0005874;GO:0005874;GO:0005874;GO:0007017;GO:0007017;GO:0007018;GO:0043234;GO:0043234;GO:0043234;GO:0051258;GO:0051258;GO:0051258	rcu:RCOM_1336530
unigene00883	1618	gi|258546336|dbj|BAI39595.1|	protein phosphatase 2C ABI2 homolog [Solanum lycopersicum]	C8KHU3;	GO:0003824;GO:0004721;GO:0004722;GO:0006470;GO:0008287;GO:0016787;GO:0046872		ko:K13289
unigene00884	1627	gi|225456647|ref|XP_002270812.1|	PREDICTED: hypothetical protein [Vitis vinifera]
unigene00885	1625
unigene00886	1627	gi|21535793|emb|CAC85725.1|	putative carbamoyl phosphate synthase small subunit [Nicotiana tabacum]	Q8L6J8;	GO:0003824;GO:0003824;GO:0003824;GO:0003824;GO:0004086;GO:0004086;GO:0006541;GO:0006541;GO:0006807;GO:0006807;GO:0009058
unigene00887	1624	gi|7415599|dbj|BAA93453.1|	acyltransferase homolog [Petunia x hybrida]	Q9MBD4;	GO:0008415;GO:0016740;GO:0016747
unigene00888	1620	gi|19885|emb|CAA47324.1|	monosaccharid transporter [Nicotiana tabacum]	Q06312;	GO:0005215;GO:0005215;GO:0006810;GO:0006810;GO:0006810;GO:0016020;GO:0016020;GO:0016020;GO:0016021;GO:0016021;GO:0022891;GO:0055085;GO:0055085;GO:0055085
unigene00889	1621	gi|270247792|emb|CBI33148.1|	unnamed protein product [Vitis vinifera]
unigene00890	1622	gi|270251079|emb|CBI34453.1|	unnamed protein product [Vitis vinifera]				ko:K09284
unigene00891	1626	gi|1685087|gb|AAC49536.1|	diphenol oxidase [Nicotiana tabacum]	P93366;	GO:0005507;GO:0005507;GO:0005507;GO:0008471;GO:0008471;GO:0016491;GO:0016491;GO:0016491;GO:0016491;GO:0046274;GO:0046872;GO:0048046;GO:0055114;GO:0055114;GO:0055114;GO:0055114;GO:0055114;GO:0055114
unigene00892	1624
unigene00893	1617	gi|225450401|ref|XP_002278318.1|	PREDICTED: hypothetical protein [Vitis vinifera]_x0001_gi	D7UAC9;		vvi:100251060
unigene00894	1624	gi|225432848|ref|XP_002279944.1|	PREDICTED: hypothetical protein [Vitis vinifera]
unigene00895	1620	gi|255552987|ref|XP_002517536.1|	aspartate aminotransferase, putative [Ricinus communis]_x0001_gi	B9RUW7;	GO:0003824;GO:0003824;GO:0003824;GO:0004069;GO:0008483;GO:0009058;GO:0009058;GO:0016740;GO:0016769;GO:0030170;GO:0030170;GO:0030170;GO:0030170	rcu:RCOM_0895620
unigene00896	1606	gi|147820730|emb|CAN63105.1|	hypothetical protein [Vitis vinifera]	A5B3L6;	GO:0003676;GO:0005515;GO:0008270;GO:0008270;GO:0008270;GO:0046872
unigene00897	1618	gi|11133833|sp|O04857.1|PP12_TOBAC	PP12_TOBAC RecName: Full=Serine/threonine-protein phosphatase PP1 isozyme 2_x0001_gi	O04857;	GO:0004721;GO:0004721;GO:0016787;GO:0016787;GO:0016787;GO:0046872
unigene00898	1615	gi|270228297|emb|CBI17107.1|	unnamed protein product [Vitis vinifera]
unigene00899	1615	gi|255574401|ref|XP_002528114.1|	double-stranded RNA binding protein, putative [Ricinus communis]_x0001_gi	B9SQ45;	GO:0003723;GO:0003725;GO:0005622;GO:0005622	rcu:RCOM_0644750
unigene00900	1608	gi|270239702|emb|CBI26935.1|	unnamed protein product [Vitis vinifera]
unigene00901	1622	gi|255542876|ref|XP_002512501.1|	calreticulin, putative [Ricinus communis]_x0001_gi	B9RFI2;P93508	GO:0005509;GO:0005509;GO:0005509;GO:0005509;GO:0005783;GO:0005783;GO:0005783;GO:0006457;GO:0006457;GO:0051082;GO:0051082	rcu:RCOM_1434770
unigene00902	1621	gi|224132358|ref|XP_002328249.1|	predicted protein [Populus trichocarpa]_x0001_gi	B9MYW5;	GO:0003824;GO:0004553;GO:0005975;GO:0005975;GO:0008152;GO:0016787;GO:0016798;GO:0043169	pop:POPTR_1112267
unigene00903	1601	gi|255563544|ref|XP_002522774.1|	E3 ubiquitin protein ligase upl2, putative [Ricinus communis]_x0001_gi	B9S9V5;	GO:0005488;GO:0005622;GO:0006464;GO:0016874;GO:0016881	rcu:RCOM_0522490
unigene00904	1604	gi|270227908|emb|CBI16621.1|	unnamed protein product [Vitis vinifera]
unigene00905	1618	gi|225453268|ref|XP_002266773.1|	PREDICTED: hypothetical protein [Vitis vinifera]
unigene00906	1619	gi|225437963|ref|XP_002271401.1|	PREDICTED: hypothetical protein [Vitis vinifera]_x0001_gi	D7U382;		vvi:100242849
unigene00907	1594	gi|270259939|emb|CBI31776.1|	unnamed protein product [Vitis vinifera]
unigene00908	1618	gi|225437102|ref|XP_002273573.1|	PREDICTED: hypothetical protein [Vitis vinifera]_x0001_gi	D7TE06;		vvi:100251183
unigene00909	1599	gi|225429355|ref|XP_002272679.1|	PREDICTED: hypothetical protein [Vitis vinifera]_x0001_gi	D7STG7;		vvi:100254265	ko:K01267
unigene00910	1612	gi|255587163|ref|XP_002534162.1|	acyltransferase, putative [Ricinus communis]_x0001_gi	B9T7E3;	GO:0003824;GO:0003824;GO:0006633;GO:0006633;GO:0008152;GO:0008152;GO:0008415;GO:0008610;GO:0016020;GO:0016020;GO:0016740;GO:0016747;GO:0016747;GO:0016747	rcu:RCOM_1227380
unigene00911	1620	gi|225264|prf||1211235D
unigene00912	1614	gi|255558765|ref|XP_002520406.1|	sugar transporter, putative [Ricinus communis]_x0001_gi	B9S337;	GO:0005215;GO:0005215;GO:0006810;GO:0006810;GO:0006810;GO:0008643;GO:0016020;GO:0016020;GO:0016020;GO:0016021;GO:0016021;GO:0016491;GO:0022891;GO:0032440;GO:0055085;GO:0055085;GO:0055085;GO:0055114	rcu:RCOM_1397030
unigene00913	1618	gi|147826684|emb|CAN66110.1|	hypothetical protein [Vitis vinifera]	A5BX65;	GO:0003824;GO:0003824;GO:0006633;GO:0006633;GO:0008152;GO:0008152;GO:0008610;GO:0016020;GO:0016020;GO:0016747;GO:0016747;GO:0016747
unigene00914	1616	gi|619894|emb|CAA58594.1|	Petunia Shaggy kinase 4 [Petunia x hybrida]	Q40886;	GO:0000166;GO:0004672;GO:0004672;GO:0004672;GO:0004674;GO:0004674;GO:0004674;GO:0005524;GO:0005524;GO:0005524;GO:0005524;GO:0005524;GO:0006468;GO:0006468;GO:0006468;GO:0006468;GO:0006468;GO:0016301
unigene00915	1612	gi|255561152|ref|XP_002521588.1|	amine oxidase, putative [Ricinus communis]_x0001_gi	B9S6G9;	GO:0008131;GO:0016491;GO:0016491;GO:0055114;GO:0055114	rcu:RCOM_0536450
unigene00916	1602	gi|225444867|ref|XP_002281219.1|	PREDICTED: hypothetical protein [Vitis vinifera]_x0001_gi	D7TCM7;		vvi:100244100
unigene00917	1610	gi|225461808|ref|XP_002285634.1|	PREDICTED: hypothetical protein [Vitis vinifera]
unigene00918	1615	gi|270231904|emb|CBI21228.1|	unnamed protein product [Vitis vinifera]
unigene00919	1616	gi|225461983|ref|XP_002271592.1|	PREDICTED: hypothetical protein [Vitis vinifera]_x0001_gi	A5APB9;	GO:0000166;GO:0003676	vvi:100265210
unigene00920	1614	gi|225433510|ref|XP_002266276.1|	PREDICTED: hypothetical protein [Vitis vinifera]
unigene00921	1616	gi|225438871|ref|XP_002283502.1|	PREDICTED: hypothetical protein [Vitis vinifera]
unigene00922	1613	gi|585241|sp|P37218.1|H1_SOLLC	H1_SOLLC RecName: Full=Histone H1_x0001_gi	P37218;	GO:0000786;GO:0000786;GO:0003677;GO:0003677;GO:0003677;GO:0005634;GO:0005634;GO:0005634;GO:0005694;GO:0006334;GO:0006334
unigene00923	1614	gi|3202026|gb|AAC19394.1|	stromal L-ascorbate peroxidase precursor [Mesembryanthemum crystallinum]	Q9SBE2;	GO:0004601;GO:0004601;GO:0004601;GO:0004601;GO:0006979;GO:0006979;GO:0006979;GO:0016491;GO:0016688;GO:0020037;GO:0020037;GO:0020037;GO:0046872;GO:0055114;GO:0055114;GO:0055114;GO:0055114
unigene00924	1611	gi|224082306|ref|XP_002306641.1|	predicted protein [Populus trichocarpa]_x0001_gi	B9H7G3;	GO:0004030;GO:0006081;GO:0008152;GO:0008152;GO:0008152;GO:0008152;GO:0016491;GO:0016491;GO:0016491;GO:0016491;GO:0016491;GO:0055114;GO:0055114;GO:0055114;GO:0055114;GO:0055114;GO:0055114	pop:POPTR_831510	ko:K01507
unigene00925	1600	gi|225427316|ref|XP_002279150.1|	PREDICTED: hypothetical protein [Vitis vinifera]_x0001_gi	D7TTG7;		vvi:100250547	ko:K07375
unigene00926	1611	gi|147794107|emb|CAN62363.1|	hypothetical protein [Vitis vinifera]	A5ADV9;	GO:0003677
unigene00927	1612	gi|225449274|ref|XP_002281029.1|	PREDICTED: hypothetical protein isoform 2 [Vitis vinifera]
unigene00928	1605	gi|225443880|ref|XP_002277472.1|	PREDICTED: hypothetical protein [Vitis vinifera]_x0001_gi	A5BWU1;		vvi:100265306
unigene00929	1610	gi|225448805|ref|XP_002275939.1|	PREDICTED: hypothetical protein [Vitis vinifera]_x0001_gi	D7T473;		vvi:100244989
unigene00930	1607	gi|116833020|gb|ABK29439.1|	sugar transport protein [Coffea canephora]	A7J0C1;	GO:0005215;GO:0005215;GO:0006810;GO:0006810;GO:0006810;GO:0008643;GO:0016020;GO:0016020;GO:0016020;GO:0016021;GO:0016021;GO:0022891;GO:0055085;GO:0055085;GO:0055085
unigene00931	1609	gi|255581978|ref|XP_002531787.1|	Glycerol-3-phosphate transporter, putative [Ricinus communis]_x0001_gi	B9T0L8;	GO:0055085	rcu:RCOM_0192740
unigene00932	1612	gi|224140703|ref|XP_002323718.1|	predicted protein [Populus trichocarpa]_x0001_gi	B9IJ65;	GO:0008152;GO:0016758	pop:POPTR_577298
unigene00933	1607	gi|224081194|ref|XP_002306329.1|	predicted protein [Populus trichocarpa]_x0001_gi	B9H574;	GO:0003676	pop:POPTR_558581
unigene00934	1611	gi|5726641|gb|AAD48496.1|AF172856_1	AF172856_1 cysteine protease TDI-65 [Solanum lycopersicum]_x0001_gi	O49877;	GO:0004197;GO:0006508;GO:0006508;GO:0008233;GO:0008234;GO:0008234;GO:0008234;GO:0016787
unigene00935	1607	gi|225444577|ref|XP_002273402.1|	PREDICTED: hypothetical protein [Vitis vinifera]
unigene00936	1602	gi|225436765|ref|XP_002267320.1|	PREDICTED: hypothetical protein isoform 1 [Vitis vinifera]_x0001_gi	D7TP30;		vvi:100245975
unigene00937	1599	gi|255645914|gb|ACU23446.1|	unknown [Glycine max]	C6TKK6;
unigene00938	1608	gi|113473614|gb|ABI35986.1|	methionine synthase [Phelipanche ramosa]	B2VQE0;	GO:0003871;GO:0003871;GO:0003871;GO:0003871;GO:0008270;GO:0008652;GO:0009086;GO:0009086;GO:0009086
unigene00939	1604	gi|225441781|ref|XP_002283564.1|	PREDICTED: hypothetical protein isoform 2 [Vitis vinifera]
unigene00940	1607	gi|255555767|ref|XP_002518919.1|	lung seven transmembrane receptor, putative [Ricinus communis]_x0001_gi	B9RYV0;	GO:0004872;GO:0016021;GO:0016021	rcu:RCOM_1313630
unigene00941	1591	gi|22795060|gb|AAN05432.1|	phospholipase D delta isoform 1b [Gossypium hirsutum]	Q8H1U0;	GO:0003824;GO:0004630;GO:0004630;GO:0005509;GO:0008152;GO:0016020;GO:0016787;GO:0046470;GO:0070290
unigene00942	1603	gi|240255754|ref|NP_849299.4|	UBQ10 (POLYUBIQUITIN 10); protein binding [Arabidopsis thaliana]_x0001_gi	Q8H159;		ath:AT4G05320
unigene00943	1584	gi|225458111|ref|XP_002279779.1|	PREDICTED: hypothetical protein [Vitis vinifera]
unigene00944	1598	gi|1040729|emb|CAA60621.1|	delta-8 sphingolipid desaturase [Helianthus annuus]	Q43469;	GO:0005506;GO:0006629;GO:0006633;GO:0016491;GO:0016717;GO:0020037;GO:0020037;GO:0055114;GO:0055114		ko:K08057
unigene00945	1600	gi|225439168|ref|XP_002268382.1|	PREDICTED: hypothetical protein [Vitis vinifera]
unigene00946	1604	gi|255564389|ref|XP_002523191.1|	ferredoxin--NADP reductase, putative [Ricinus communis]_x0001_gi	B9SB31;	GO:0004324;GO:0004324;GO:0016491;GO:0016491;GO:0016491;GO:0016491;GO:0016491;GO:0042651;GO:0050660;GO:0050661;GO:0055114;GO:0055114;GO:0055114;GO:0055114;GO:0055114;GO:0055114	rcu:RCOM_1338000	ko:K10592
unigene00947	1580	gi|225432520|ref|XP_002280174.1|	PREDICTED: hypothetical protein [Vitis vinifera]
unigene00948	1601	gi|51849627|dbj|BAD42345.1|	sorbitol transporter [Malus x domestica]	Q68BJ8;	GO:0005215;GO:0005215;GO:0006810;GO:0006810;GO:0006810;GO:0016020;GO:0016020;GO:0016020;GO:0016021;GO:0016021;GO:0022891;GO:0055085;GO:0055085;GO:0055085
unigene00949	1599	gi|52139816|gb|AAU29198.1|	mitochondrial malate dehydrogenase [Solanum lycopersicum]	Q645N1;	GO:0003824;GO:0003824;GO:0005488;GO:0005975;GO:0006096;GO:0006099;GO:0006108;GO:0006108;GO:0008152;GO:0016491;GO:0016491;GO:0016615;GO:0016616;GO:0030060;GO:0030060;GO:0044262;GO:0055114;GO:0055114;GO:0055114;GO:0055114;GO:0055114		ko:K03953
unigene00950	1593	gi|225439761|ref|XP_002274975.1|	PREDICTED: hypothetical protein [Vitis vinifera]
unigene00951	1603	gi|225425932|ref|XP_002267715.1|	PREDICTED: hypothetical protein [Vitis vinifera]				ko:K01968
unigene00952	1603	gi|255576617|ref|XP_002529199.1|	nucleolysin tia-1, putative [Ricinus communis]_x0001_gi	B9ST80;	GO:0000166;GO:0003676	rcu:RCOM_0684960
unigene00953	1596	gi|225438355|ref|XP_002273487.1|	PREDICTED: hypothetical protein [Vitis vinifera]
unigene00954	1598	gi|270234584|emb|CBI23186.1|	unnamed protein product [Vitis vinifera]
unigene00955	1588	gi|225450071|ref|XP_002274296.1|	PREDICTED: hypothetical protein [Vitis vinifera]
unigene00956	1576	gi|225453042|ref|XP_002265478.1|	PREDICTED: hypothetical protein [Vitis vinifera]
unigene00957	1601	gi|225424468|ref|XP_002285166.1|	PREDICTED: hypothetical protein [Vitis vinifera]_x0001_gi	D7T8G1;		vvi:100250931
unigene00958	1599	gi|255574994|ref|XP_002528403.1|	serine carboxypeptidase, putative [Ricinus communis]_x0001_gi	B9SQY4;	GO:0004180;GO:0004185;GO:0004185;GO:0006508;GO:0006508;GO:0016787	rcu:RCOM_1406210
unigene00959	1598	gi|255641336|gb|ACU20945.1|	unknown [Glycine max]	C6TGJ3;			ko:K03257
unigene00960	1596	gi|147838831|emb|CAN67151.1|	hypothetical protein [Vitis vinifera]	A5AU02;
unigene00961	1598	gi|255537059|ref|XP_002509596.1|	Amine oxidase [copper-containing] precursor, putative [Ricinus communis]_x0001_gi	B9RBR2;	GO:0005507;GO:0005507;GO:0005507;GO:0005507;GO:0005507;GO:0005507;GO:0008131;GO:0008131;GO:0008131;GO:0008131;GO:0008131;GO:0008131;GO:0009308;GO:0009308;GO:0009308;GO:0009308;GO:0009308;GO:0009308;GO:0016491;GO:0046872;GO:0048038;GO:0048038;GO:0048038;GO	rcu:RCOM_1679960
unigene00962	1574	gi|225439482|ref|XP_002269769.1|	PREDICTED: hypothetical protein [Vitis vinifera]_x0001_gi	D7SQV1;		vvi:100241948
unigene00963	1591	gi|270254795|emb|CBI37185.1|	unnamed protein product [Vitis vinifera]
unigene00964	1599	gi|283837097|emb|CBH19893.1|	cell division control 20 [Solanum lycopersicum var. cerasiforme]	D2U579;	GO:0051301
unigene00965	1592	gi|255564615|ref|XP_002523302.1|	kinase, putative [Ricinus communis]_x0001_gi	B9SBD3;	GO:0004672;GO:0004672;GO:0004674;GO:0004709;GO:0005524;GO:0005524;GO:0006468;GO:0006468;GO:0006468;GO:0016301;GO:0016740	rcu:RCOM_0716010
unigene00966	1597	gi|224088716|ref|XP_002308518.1|	predicted protein [Populus trichocarpa]_x0001_gi	B9HCQ9;	GO:0016872;GO:0042398	pop:POPTR_1081306
unigene00967	1594	gi|224065423|ref|XP_002301810.1|	predicted protein [Populus trichocarpa]_x0001_gi	B9GQP0;	GO:0000151;GO:0004842;GO:0005488;GO:0005488;GO:0016567	pop:POPTR_816933	ko:K00128
unigene00968	1590	gi|224121784|ref|XP_002330652.1|	predicted protein [Populus trichocarpa]_x0001_gi	B9N5Y8;		pop:POPTR_582752
unigene00969	1595	gi|14548096|sp|Q9LW96.1|INO1_TOBAC	INO1_TOBAC RecName: Full=Inositol-3-phosphate synthase; Short=MIP synthase; AltName: Full=Myo-inositol-1-phosphate synthase; Short=MI-1-P synthase; Short=IPS_x0001_gi	Q9LW96;	GO:0003824;GO:0004512;GO:0004512;GO:0005488;GO:0005737;GO:0005737;GO:0006021;GO:0006021;GO:0008152;GO:0008654;GO:0008654;GO:0016853
unigene00970	1591	gi|225429039|ref|XP_002268333.1|	PREDICTED: hypothetical protein isoform 2 [Vitis vinifera]
unigene00971	1596	gi|255543014|ref|XP_002512570.1|	s-adenosylmethionine synthetase, putative [Ricinus communis]_x0001_gi	B9RFQ1;	GO:0000166;GO:0000287;GO:0004478;GO:0004478;GO:0004478;GO:0005524;GO:0005524;GO:0005524;GO:0005737;GO:0006730;GO:0006730;GO:0006730;GO:0016740;GO:0046872	rcu:RCOM_1436370
unigene00972	1594	gi|225443942|ref|XP_002272068.1|	PREDICTED: hypothetical protein [Vitis vinifera]
unigene00973	1590	gi|225458966|ref|XP_002285557.1|	PREDICTED: hypothetical protein [Vitis vinifera]_x0001_gi	E0CNV4;		vvi:100257555
unigene00974	1570	gi|225444325|ref|XP_002264502.1|	PREDICTED: hypothetical protein isoform 1 [Vitis vinifera]_x0001_gi	E0CVN9;		vvi:100257332	ko:K13783
unigene00975	1589	gi|255537721|ref|XP_002509927.1|	crooked neck protein, putative [Ricinus communis]_x0001_gi	B9RCP3;	GO:0005488;GO:0005622;GO:0006396	rcu:RCOM_1691080
unigene00976	1583	gi|225454284|ref|XP_002275378.1|	PREDICTED: hypothetical protein [Vitis vinifera]				ko:K12875
unigene00977	1590	gi|225442597|ref|XP_002284456.1|	PREDICTED: hypothetical protein [Vitis vinifera]_x0001_gi	D7U0H5;		vvi:100261724
unigene00978	1578	gi|32395916|gb|AAP41818.1|	P58IPK [Solanum lycopersicum]	Q7XYV1;	GO:0005488;GO:0031072;GO:0031072
unigene00979	1588	gi|255564222|ref|XP_002523108.1|	epoxide hydrolase, putative [Ricinus communis]_x0001_gi	B9SAT9;	GO:0003824;GO:0004715;GO:0016740;GO:0016787	rcu:RCOM_1178720
unigene00980	1587	gi|224060469|ref|XP_002300215.1|	predicted protein [Populus trichocarpa]_x0001_gi	B9GH97;	GO:0004190;GO:0004190;GO:0004190;GO:0004190;GO:0006508;GO:0006508;GO:0006508;GO:0008233;GO:0016787	pop:POPTR_549896
unigene00981	1583	gi|225462949|ref|XP_002268416.1|	PREDICTED: hypothetical protein [Vitis vinifera]
unigene00982	1582	gi|255555623|ref|XP_002518847.1|	n-rich protein, putative [Ricinus communis]_x0001_gi	B9RYM8;		rcu:RCOM_1311800
unigene00983	1583	gi|225437563|ref|XP_002270510.1|	PREDICTED: hypothetical protein [Vitis vinifera]
unigene00984	1576	gi|255586905|ref|XP_002534057.1|	amino acid transporter, putative [Ricinus communis]_x0001_gi	B9T738;	GO:0016020;GO:0016021	rcu:RCOM_0012320
unigene00985	1583						ko:K08770
unigene00986	1577	gi|147858184|emb|CAN79679.1|	hypothetical protein [Vitis vinifera]	A5C4X8;	GO:0000166;GO:0003824;GO:0005388;GO:0005524;GO:0005524;GO:0005524;GO:0005524;GO:0006754;GO:0006754;GO:0006754;GO:0006754;GO:0006754;GO:0006754;GO:0006812;GO:0006812;GO:0006816;GO:0008152;GO:0015662;GO:0015662;GO:0015662;GO:0015662;GO:0016020;GO:0016020;GO
unigene00987	1555	gi|255544454|ref|XP_002513288.1|	transcription cofactor, putative [Ricinus communis]_x0001_gi	B9RHR9;	GO:0003712;GO:0004402;GO:0005515;GO:0005634;GO:0006355;GO:0008270;GO:0008270;GO:0008270;GO:0008270;GO:0046872	rcu:RCOM_1573230
unigene00988	1575	gi|225431871|ref|XP_002275593.1|	PREDICTED: hypothetical protein [Vitis vinifera]_x0001_gi	D7SY66;		vvi:100248248
unigene00989	1568	gi|225453301|ref|XP_002269466.1|	PREDICTED: hypothetical protein [Vitis vinifera]				ko:K02641
unigene00990	1576	gi|255574373|ref|XP_002528100.1|	Vacuolar cation/proton exchanger 1a, putative [Ricinus communis]_x0001_gi	B9SQ31;	GO:0006812;GO:0008324;GO:0016020;GO:0016021;GO:0016021;GO:0016021;GO:0055085;GO:0055085;GO:0055085	rcu:RCOM_0643910
unigene00991	1581	gi|21311559|gb|AAM46780.1|AF467803_1	AF467803_1 latex plastidic aldolase-like protein [Hevea brasiliensis]	Q8LL68;	GO:0003824;GO:0004332;GO:0004332;GO:0006096;GO:0006096;GO:0008152;GO:0016829
unigene00992	1582	gi|77745438|gb|ABB02618.1|	unknown [Solanum tuberosum]	Q38JJ4;	GO:0003824;GO:0004332;GO:0004332;GO:0006096;GO:0006096;GO:0008152;GO:0016829
unigene00993	1559	gi|225439024|ref|XP_002263305.1|	PREDICTED: hypothetical protein [Vitis vinifera]
unigene00994	1576	gi|22331208|ref|NP_188686.2|	PAP18 (PURPLE ACID PHOSPHATASE 18); acid phosphatase/ protein serine/threonine phosphatase [Arabidopsis thaliana]_x0001_gi	Q9LJU7;	GO:0003993;GO:0003993;GO:0005576;GO:0005576;GO:0016787;GO:0016787;GO:0046872;GO:0046872	ath:AT3G20500
unigene00995	1575	gi|224115288|ref|XP_002316992.1|	predicted protein [Populus trichocarpa]_x0001_gi	B9I0D0;		pop:POPTR_569113
unigene00996	1569	gi|225430527|ref|XP_002285575.1|	PREDICTED: hypothetical protein [Vitis vinifera]	D7SV62;		vvi:100247496
unigene00997	1579
unigene00998	1579	gi|6492262|gb|AAF14242.1|AF110226_1	AF110226_1 nuclear RNA binding protein [Nicotiana tabacum]	Q9SQ56;
unigene00999	1562	gi|224098656|ref|XP_002311231.1|	predicted protein [Populus trichocarpa]_x0001_gi	B9HHR1;		pop:POPTR_564043
unigene01000	1576	gi|270229117|emb|CBI18046.1|	unnamed protein product [Vitis vinifera]
unigene01001	1573	gi|224056333|ref|XP_002298807.1|	predicted protein [Populus trichocarpa]_x0001_gi	B9GJ10;		pop:POPTR_550077	ko:K13289
unigene01002	1576	gi|6103585|gb|AAF03675.1|AF149311_1	AF149311_1 raucaffricine-O-beta-D-glucosidase [Rauvolfia serpentina]	Q9SPP9;	GO:0003824;GO:0004553;GO:0004553;GO:0005975;GO:0005975;GO:0005975;GO:0008152;GO:0016787;GO:0016798;GO:0043169;GO:0050247
unigene01003	1574	gi|147858097|emb|CAN78862.1|	hypothetical protein [Vitis vinifera]	A5BC94;	GO:0000151;GO:0000166;GO:0004672;GO:0004672;GO:0004672;GO:0004674;GO:0004674;GO:0004842;GO:0005524;GO:0005524;GO:0005524;GO:0005524;GO:0006468;GO:0006468;GO:0006468;GO:0006468;GO:0006950;GO:0016567
unigene01004	1572	gi|225442661|ref|XP_002279789.1|	PREDICTED: hypothetical protein [Vitis vinifera]
unigene01005	1564	gi|225455724|ref|XP_002267425.1|	PREDICTED: hypothetical protein [Vitis vinifera]				ko:K14293
unigene01006	1574	gi|255537864|ref|XP_002509997.1|	Phosphoenolpyruvate carboxykinase [ATP], putative [Ricinus communis]_x0001_gi	B9R6Q4;	GO:0004611;GO:0004611;GO:0004612;GO:0004612;GO:0004612;GO:0004612;GO:0005524;GO:0005524;GO:0005524;GO:0005737;GO:0006094;GO:0006094;GO:0006094;GO:0006094;GO:0006094;GO:0016301;GO:0016829;GO:0017076;GO:0017076	rcu:RCOM_1584090
unigene01007	1568	gi|147862203|emb|CAN80473.1|	hypothetical protein [Vitis vinifera]	A5AUS5;	GO:0006813;GO:0015079;GO:0016020
unigene01008	1576	gi|225461494|ref|XP_002282547.1|	PREDICTED: hypothetical protein [Vitis vinifera]
unigene01009	1573	gi|225443598|ref|XP_002278829.1|	PREDICTED: hypothetical protein [Vitis vinifera]_x0001_gi	D7TJE0;		vvi:100257292
unigene01010	1572	gi|225435161|ref|XP_002284672.1|	PREDICTED: hypothetical protein [Vitis vinifera]
unigene01011	1574	gi|224116284|ref|XP_002331944.1|	predicted protein [Populus trichocarpa]_x0001_gi	B9N9L4;	GO:0008152;GO:0016740;GO:0016757;GO:0016758	pop:POPTR_811849
unigene01012	1568	gi|225449539|ref|XP_002283687.1|	PREDICTED: hypothetical protein [Vitis vinifera]
unigene01013	1575	gi|189380221|gb|ACD93208.1|	beta xylosidase [Camellia sinensis]	B3GPH0;	GO:0004553;GO:0004553;GO:0005975;GO:0005975
unigene01014	1541	gi|255552969|ref|XP_002517527.1|	ATP-dependent transporter, putative [Ricinus communis]_x0001_gi	B9RUV8;	GO:0000166;GO:0000166;GO:0005524;GO:0005524;GO:0005524;GO:0015416;GO:0016787;GO:0016887;GO:0016887;GO:0017111	rcu:RCOM_0894930	ko:K00789
unigene01015	1565	gi|50789207|dbj|BAD34455.1|	protein disulfide isomerase-like protein [Glycine max]_x0001_gi	B1Q2X5;	GO:0005783;GO:0016853;GO:0016853;GO:0016853;GO:0045454;GO:0045454;GO:0045454;GO:0045454
unigene01016	1569	gi|225426453|ref|XP_002275806.1|	PREDICTED: hypothetical protein [Vitis vinifera]
unigene01017	1571	gi|192764525|gb|ACF05806.1|	PAE [Litchi chinensis]	B3V945;
unigene01018	1568	gi|225427728|ref|XP_002265593.1|	PREDICTED: hypothetical protein [Vitis vinifera]				ko:K12869
unigene01019	1571	gi|225425902|ref|XP_002271378.1|	PREDICTED: hypothetical protein [Vitis vinifera]
unigene01020	1568	gi|225469874|ref|XP_002270047.1|	PREDICTED: hypothetical protein [Vitis vinifera]
unigene01021	1567	gi|1039355|emb|CAA63093.1|	alcohol dehydrogenase [Solanum tuberosum]	Q43169;	GO:0003824;GO:0004022;GO:0005488;GO:0008152;GO:0008270;GO:0008270;GO:0008270;GO:0016491;GO:0016491;GO:0016491;GO:0016491;GO:0016491;GO:0046872;GO:0055114;GO:0055114;GO:0055114;GO:0055114
unigene01022	1569	gi|79597803|ref|NP_850678.2|	unknown protein [Arabidopsis thaliana]	Q3EAL9;		ath:AT3G51620
unigene01023	1567	gi|255582633|ref|XP_002532097.1|	phosphoethanolamine n-methyltransferase, putative [Ricinus communis]_x0001_gi	B9T1H8;	GO:0000234;GO:0008152;GO:0008168;GO:0008168;GO:0016740	rcu:RCOM_0161380
unigene01024	1568	gi|3582436|dbj|BAA33065.1|	beta-D-glucan exohydrolase [Nicotiana tabacum]	O82151;	GO:0004553;GO:0004553;GO:0005975;GO:0005975;GO:0016787
unigene01025	1569	gi|255552987|ref|XP_002517536.1|	aspartate aminotransferase, putative [Ricinus communis]_x0001_gi	B9RUW7;	GO:0003824;GO:0003824;GO:0003824;GO:0004069;GO:0008483;GO:0009058;GO:0009058;GO:0016740;GO:0016769;GO:0030170;GO:0030170;GO:0030170;GO:0030170	rcu:RCOM_0895620
unigene01026	1558	gi|225444143|ref|XP_002268764.1|	PREDICTED: hypothetical protein [Vitis vinifera]
unigene01027	1564	gi|166919372|gb|ABZ04081.1|	chloroplast heat shock protein 70-2 [Ipomoea nil]	B1A010;	GO:0000166;GO:0005524;GO:0005524;GO:0005524;GO:0005524;GO:0006457;GO:0006950;GO:0051082		ko:K14207
unigene01028	1540	gi|42562972|ref|NP_176723.3|	GTB1; RNA binding / hydrolase, acting on ester bonds / transcription elongation regulator [Arabidopsis thaliana]	A8MS85;	GO:0003711;GO:0003723;GO:0005515;GO:0006139;GO:0006357;GO:0016788	ath:AT1G65440
unigene01029	1564	gi|5123836|emb|CAB45387.1|	NAD-malate dehydrogenase [Nicotiana tabacum]	Q9XQP4;	GO:0003824;GO:0003824;GO:0005488;GO:0005975;GO:0006108;GO:0006108;GO:0008152;GO:0009507;GO:0009536;GO:0016491;GO:0016491;GO:0016615;GO:0030060;GO:0030060;GO:0055114;GO:0055114;GO:0055114;GO:0055114
unigene01030	1556	gi|171854673|dbj|BAG16526.1|	putative glyoxysomal fatty acid beta-oxidation multifunctional protein [Capsicum chinense]	B1Q485;	GO:0003824;GO:0003824;GO:0003824;GO:0005488;GO:0006631;GO:0006631;GO:0006631;GO:0008152;GO:0008152;GO:0008152;GO:0016491;GO:0016491;GO:0016491;GO:0016491;GO:0016491;GO:0050662		ko:K04498
unigene01031	1535	gi|225467817|ref|XP_002269256.1|	PREDICTED: hypothetical protein [Vitis vinifera]
unigene01032	1567	gi|9858770|gb|AAG01117.1|AF273333_2	AF273333_2 BAC19.2 [Solanum lycopersicum]	Q9FYX4;
unigene01033	1567	gi|225448705|ref|XP_002275301.1|	PREDICTED: hypothetical protein [Vitis vinifera]				ko:K07300
unigene01034	1553	gi|45433315|emb|CAD27461.1|	nucleosome assembly protein 1-like protein 2 [Nicotiana tabacum]	Q70Z18;	GO:0005634;GO:0006334
unigene01035	1569	gi|255538950|ref|XP_002510540.1|	tubulin beta chain, putative [Ricinus communis]_x0001_gi	B9R897;	GO:0000166;GO:0003924;GO:0003924;GO:0005198;GO:0005525;GO:0005525;GO:0005525;GO:0005525;GO:0005525;GO:0005525;GO:0005874;GO:0005874;GO:0005874;GO:0005874;GO:0007017;GO:0007017;GO:0007018;GO:0043234;GO:0043234;GO:0043234;GO:0051258;GO:0051258;GO:0051258	rcu:RCOM_1598040
unigene01036	1561	gi|270306267|emb|CBI17325.1|	unnamed protein product [Vitis vinifera]
unigene01037	1566	gi|255547197|ref|XP_002514656.1|	hypothetical protein RCOM_1469830 [Ricinus communis]_x0001_gi	B9RLN7;		rcu:RCOM_1469830
unigene01038	1564	gi|225463205|ref|XP_002267929.1|	PREDICTED: hypothetical protein [Vitis vinifera]
unigene01039	1561	gi|225449744|ref|XP_002271349.1|	PREDICTED: hypothetical protein [Vitis vinifera]
unigene01040	1563	gi|225431201|ref|XP_002271661.1|	PREDICTED: hypothetical protein [Vitis vinifera]
unigene01041	1564	gi|3402282|emb|CAA04449.1|	proline-rich protein [Solanum tuberosum]	O82066;
unigene01042	1558	gi|225457689|ref|XP_002273784.1|	PREDICTED: hypothetical protein [Vitis vinifera]
unigene01043	1563	gi|270231619|emb|CBI20944.1|	unnamed protein product [Vitis vinifera]
unigene01044	1537	gi|225428027|ref|XP_002277797.1|	PREDICTED: hypothetical protein [Vitis vinifera]
unigene01045	1562	gi|255540511|ref|XP_002511320.1|	zinc ion binding protein, putative [Ricinus communis]_x0001_gi	B9RAU5;	GO:0008270	rcu:RCOM_1508680
unigene01046	1562	gi|224077538|ref|XP_002305292.1|	cytochrome P450 [Populus trichocarpa]_x0001_gi	B9H3T3;	GO:0004497;GO:0004497;GO:0004497;GO:0005506;GO:0005506;GO:0009055;GO:0016491;GO:0020037;GO:0020037;GO:0046872;GO:0055114;GO:0055114	pop:POPTR_714415
unigene01047	1562	gi|224102375|ref|XP_002312655.1|	predicted protein [Populus trichocarpa]_x0001_gi	B9HLD4;	GO:0005488	pop:POPTR_766605
unigene01048	1561	gi|225445474|ref|XP_002281975.1|	PREDICTED: hypothetical protein [Vitis vinifera]
unigene01049	1559	gi|225458187|ref|XP_002281307.1|	PREDICTED: hypothetical protein [Vitis vinifera]_x0001_gi	E0CQH8;		vvi:100254067	ko:K01610
unigene01050	1558	gi|225436904|ref|XP_002274278.1|	PREDICTED: hypothetical protein [Vitis vinifera]_x0001_gi	D7TPA4;		vvi:100259706
unigene01051	1551	gi|255556037|ref|XP_002519053.1|	glutaredoxin, grx, putative [Ricinus communis]_x0001_gi	B9RZ84;	GO:0009055;GO:0015035;GO:0045454;GO:0045454;GO:0045454	rcu:RCOM_0936190
unigene01052	1563	gi|225433650|ref|XP_002264734.1|	PREDICTED: hypothetical protein [Vitis vinifera]_x0001_gi	D7U9K7;		vvi:100261667
unigene01053	1550	gi|255566464|ref|XP_002524217.1|	ATP binding protein, putative [Ricinus communis]_x0001_gi	B9SDZ8;		rcu:RCOM_1481420
unigene01054	1560	gi|224146166|ref|XP_002325904.1|	predicted protein [Populus trichocarpa]_x0001_gi	A9P9K5;	GO:0005488	pop:POPTR_814507
unigene01055	1558	gi|255570523|ref|XP_002526219.1|	26S protease regulatory subunit, putative [Ricinus communis]_x0001_gi	B9SJQ0;	GO:0000166;GO:0000166;GO:0005524;GO:0005524;GO:0005524;GO:0005737;GO:0008233;GO:0008568;GO:0016787;GO:0016787;GO:0017111;GO:0030163	rcu:RCOM_1629040
unigene01056	1559	gi|255560303|ref|XP_002521168.1|	argininosuccinate synthase, putative [Ricinus communis]_x0001_gi	B9S599;	GO:0000166;GO:0004055;GO:0004055;GO:0004055;GO:0005524;GO:0005524;GO:0005524;GO:0006526;GO:0006526;GO:0006526;GO:0008652;GO:0016874	rcu:RCOM_0887890
unigene01057	1559	gi|225425027|ref|XP_002269264.1|	PREDICTED: hypothetical protein [Vitis vinifera]_x0001_gi	D7TAA7;		vvi:100259768	ko:K06184
unigene01058	1561	gi|225459328|ref|XP_002285799.1|	PREDICTED: hypothetical protein [Vitis vinifera]_x0001_gi	E0CRJ5;		vvi:100252381
unigene01059	1551	gi|225458692|ref|XP_002282968.1|	PREDICTED: hypothetical protein [Vitis vinifera]
unigene01060	1559	gi|1864017|dbj|BAA09709.1|	elongation factor-1 alpha [Nicotiana tabacum]	P93769;	GO:0000166;GO:0003746;GO:0003746;GO:0003924;GO:0005525;GO:0005525;GO:0005525;GO:0005525;GO:0005525;GO:0005737;GO:0006414
unigene01061	1553	gi|255543411|ref|XP_002512768.1|	Membrane protein PB1A10.07c, putative [Ricinus communis]_x0001_gi	B9RGQ9;	GO:0016020	rcu:RCOM_1442840
unigene01062	1550	gi|225445613|ref|XP_002285448.1|	PREDICTED: hypothetical protein [Vitis vinifera]
unigene01063	1558	gi|225435480|ref|XP_002285503.1|	PREDICTED: similar to ADP,ATP carrier protein, mitochondrial [Vitis vinifera]
unigene01064	1558	gi|224106161|ref|XP_002314065.1|	predicted protein [Populus trichocarpa]_x0001_gi	B9HNV0;	GO:0016020;GO:0016021	pop:POPTR_877603
unigene01065	1534	gi|225439795|ref|XP_002276631.1|	PREDICTED: hypothetical protein [Vitis vinifera]
unigene01066	1552	gi|225456501|ref|XP_002280957.1|	PREDICTED: hypothetical protein [Vitis vinifera]
unigene01067	1550	gi|225448156|ref|XP_002264507.1|	PREDICTED: hypothetical protein [Vitis vinifera]
unigene01068	1555	gi|147801552|emb|CAN77008.1|	hypothetical protein [Vitis vinifera]	A5BL08;
unigene01069	1556	gi|119354|sp|P26300.1|ENO_SOLLC	ENO_SOLLC RecName: Full=Enolase; AltName: Full=2-phosphoglycerate dehydratase; AltName: Full=2-phospho-D-glycerate hydro-lyase_x0001_gi	P26300;	GO:0000015;GO:0000015;GO:0000015;GO:0000015;GO:0000287;GO:0000287;GO:0000287;GO:0000287;GO:0004634;GO:0004634;GO:0004634;GO:0004634;GO:0004634;GO:0005737;GO:0005737;GO:0006096;GO:0006096;GO:0006096;GO:0006096;GO:0006096;GO:0016829;GO:0046872
unigene01070	1542
unigene01071	1549	gi|255574994|ref|XP_002528403.1|	serine carboxypeptidase, putative [Ricinus communis]_x0001_gi	B9SQY4;	GO:0004180;GO:0004185;GO:0004185;GO:0006508;GO:0006508;GO:0016787	rcu:RCOM_1406210	ko:K11292
unigene01072	1545	gi|225456309|ref|XP_002279988.1|	PREDICTED: hypothetical protein [Vitis vinifera]
unigene01073	1551	gi|255560840|ref|XP_002521433.1|	XPA-binding protein, putative [Ricinus communis]_x0001_gi	B9S614;	GO:0005488;GO:0005622;GO:0006396	rcu:RCOM_1063020
unigene01074	1555	gi|255539346|ref|XP_002510738.1|	phosphofructokinase, putative [Ricinus communis]_x0001_gi	B9R8U5;	GO:0003872;GO:0005524;GO:0005945;GO:0005945;GO:0006096;GO:0006096;GO:0016301;GO:0016740;GO:0047334;GO:0047334	rcu:RCOM_1602260
unigene01075	1548	gi|225426178|ref|XP_002279187.1|	PREDICTED: hypothetical protein [Vitis vinifera]
unigene01076	1556	gi|255541352|ref|XP_002511740.1|	conserved hypothetical protein [Ricinus communis]_x0001_gi	B9RDF1;		rcu:RCOM_1612500
unigene01077	1555	gi|7435386|pir||S46530
unigene01078	1554	gi|255545124|ref|XP_002513623.1|	ATP binding protein, putative [Ricinus communis]_x0001_gi	B9RIQ4;	GO:0000166;GO:0000166;GO:0005524;GO:0005524;GO:0005524;GO:0008568;GO:0016787;GO:0017111	rcu:RCOM_1581520	ko:K07375
unigene01079	1549
unigene01080	1546	gi|156900674|gb|ABU96743.1|	chloroplast omega-3 fatty acid desaturase [Jatropha curcas]	A7XZV0;	GO:0006629;GO:0016491;GO:0055114
unigene01081	1535	gi|255638977|gb|ACU19789.1|	unknown [Glycine max]	C6TD87;
unigene01082	1549	gi|225434168|ref|XP_002275170.1|	PREDICTED: hypothetical protein [Vitis vinifera]_x0001_gi	A5BTJ4;	GO:0008152;GO:0016740;GO:0016757;GO:0016758	vvi:100242294
unigene01083	1551	gi|49523569|emb|CAF18246.1|	STY-L protein [Antirrhinum majus]	Q6H975;
unigene01084	1551	gi|255573263|ref|XP_002527560.1|	conserved hypothetical protein [Ricinus communis]_x0001_gi	B9SNJ1;		rcu:RCOM_0737410
unigene01085	1554	gi|224102563|ref|XP_002334160.1|	predicted protein [Populus trichocarpa]_x0001_gi	B9HT32;	GO:0008152;GO:0016758	pop:POPTR_1091951;pop:POPTR_579636;
unigene01086	1553	gi|224055984|ref|XP_002298710.1|	actin 1 [Populus trichocarpa]_x0001_gi	B9GGS0;	GO:0000166;GO:0005515;GO:0005524;GO:0005524;GO:0005737;GO:0005856	pop:POPTR_813612
unigene01087	1550	gi|270232100|emb|CBI21423.1|	unnamed protein product [Vitis vinifera]
unigene01088	1551	gi|257815409|gb|ACV70033.1|	3-ketoacyl CoA thiolase 2 [Petunia x hybrida]	C8YNG7;	GO:0003824;GO:0003824;GO:0008152;GO:0008152;GO:0008152;GO:0008152;GO:0008152;GO:0008152;GO:0008152;GO:0016747;GO:0016747;GO:0016747;GO:0016747;GO:0016747
unigene01089	1536	gi|270256354|emb|CBI39173.1|	unnamed protein product [Vitis vinifera]
unigene01090	1551	gi|55168340|gb|AAV44205.1|	unknow protein [Oryza sativa Japonica Group]	Q5W7C9;
unigene01091	1548	gi|225449258|ref|XP_002280528.1|	PREDICTED: hypothetical protein [Vitis vinifera]
unigene01092	1547	gi|225459742|ref|XP_002285895.1|	PREDICTED: hypothetical protein [Vitis vinifera]				ko:K12402
unigene01093	1547	gi|225456459|ref|XP_002284444.1|	PREDICTED: hypothetical protein [Vitis vinifera]_x0001_gi	D7SH58;		vvi:100266332
unigene01094	1535	gi|133711805|gb|ABO36623.1|	putative RNA-binding protein [Solanum lycopersicum]	B1N661;	GO:0000166;GO:0003676;GO:0003676;GO:0003723;GO:0008270;GO:0046872
unigene01095	1550	gi|225439868|ref|XP_002278566.1|	PREDICTED: hypothetical protein [Vitis vinifera]
unigene01096	1549	gi|225442001|ref|XP_002267008.1|	PREDICTED: hypothetical protein [Vitis vinifera]
unigene01097	1537	gi|255555259|ref|XP_002518666.1|	Methylthioribose kinase, putative [Ricinus communis]_x0001_gi	B9RY82;	GO:0009086;GO:0016301;GO:0016740;GO:0046522;GO:0046522	rcu:RCOM_0811160
unigene01098	1546	gi|225461473|ref|XP_002285016.1|	PREDICTED: hypothetical protein [Vitis vinifera]
unigene01099	1537	gi|255587120|ref|XP_002534145.1|	protein binding protein, putative [Ricinus communis]_x0001_gi	B9T7C6;	GO:0004871;GO:0005515;GO:0005515;GO:0005515;GO:0009416	rcu:RCOM_0092930
unigene01100	1543	gi|225452887|ref|XP_002283932.1|	PREDICTED: hypothetical protein [Vitis vinifera]
unigene01101	1545	gi|343210|gb|AAA85375.1|	apocytochrome b6 (alt.) [Oryza sativa]_x0001_gi	P12123;	GO:0006810;GO:0009055;GO:0009507;GO:0009535;GO:0009536;GO:0009536;GO:0009579;GO:0015979;GO:0016020;GO:0016020;GO:0016020;GO:0016020;GO:0016021;GO:0016491;GO:0022900;GO:0022904;GO:0022904;GO:0046872	osa:3131403
unigene01102	1545	gi|255587098|ref|XP_002534135.1|	Purple acid phosphatase precursor, putative [Ricinus communis]_x0001_gi	B9T7B6;	GO:0003993;GO:0003993;GO:0003993;GO:0016787;GO:0016787;GO:0046872;GO:0046872	rcu:RCOM_0387270	ko:K02635
unigene01103	1542	gi|224116638|ref|XP_002317353.1|	predicted protein [Populus trichocarpa]_x0001_gi	B9I197;	GO:0004721;GO:0016787;GO:0016787;GO:0016787	pop:POPTR_822885
unigene01104	1542	gi|225440145|ref|XP_002283240.1|	PREDICTED: hypothetical protein [Vitis vinifera]_x0001_gi	A5AMT9;	GO:0003676	vvi:100251643	ko:K01090
unigene01105	1528	gi|75326539|sp|Q75VR1.1|TCP1A_TOBAC	TCP1A_TOBAC RecName: Full=Two pore calcium channel protein 1A; AltName: Full=Voltage-dependent calcium channel protein TPC1A; Short=NtTPC1A_x0001_gi	Q75VR1;	GO:0005216;GO:0005216;GO:0005244;GO:0005262;GO:0005509;GO:0005509;GO:0006810;GO:0006811;GO:0006811;GO:0006816;GO:0006952;GO:0016020;GO:0016020;GO:0016020;GO:0016021;GO:0055085
unigene01106	1538	gi|255554925|ref|XP_002518500.1|	hypothetical protein RCOM_0905090 [Ricinus communis]_x0001_gi	B9RXN1;	GO:0008270;GO:0046872	rcu:RCOM_0905090
unigene01107	1540	gi|255568854|ref|XP_002525398.1|	ATP-citrate synthase, putative [Ricinus communis]_x0001_gi	B9SHC9;	GO:0003824;GO:0004775;GO:0005524;GO:0016874	rcu:RCOM_0529250
unigene01108	1538	gi|147795294|emb|CAN64992.1|	hypothetical protein [Vitis vinifera]	A5AX02;	GO:0016874;GO:0016874;GO:0016874		ko:K01648
unigene01109	1536	gi|255577554|ref|XP_002529655.1|	mevalonate kinase, putative [Ricinus communis]_x0001_gi	B9SUI6;	GO:0000166;GO:0004496;GO:0004496;GO:0005524;GO:0005524;GO:0005524;GO:0005524;GO:0005524;GO:0005737;GO:0005737;GO:0008152;GO:0008299;GO:0016301;GO:0016301;GO:0016301;GO:0016310;GO:0016740;GO:0016773	rcu:RCOM_0573350
unigene01110	1538	gi|225426282|ref|XP_002266388.1|	PREDICTED: similar to B2 protein [Vitis vinifera]				ko:K00869
unigene01111	1545	gi|270241342|emb|CBI28566.1|	unnamed protein product [Vitis vinifera]
unigene01112	1539	gi|60266124|gb|AAX16077.1|	valencene synthase [Perilla frutescens var. frutescens]	Q5D1Y5;	GO:0000287;GO:0008152;GO:0016829;GO:0016829
unigene01113	1512	gi|270251929|emb|CBI35296.1|	unnamed protein product [Vitis vinifera]
unigene01114	1533	gi|225457955|ref|XP_002274931.1|	PREDICTED: hypothetical protein [Vitis vinifera]_x0001_gi	E0CQ71;		vvi:100241980
unigene01115	1532	gi|225457188|ref|XP_002280600.1|	PREDICTED: hypothetical protein [Vitis vinifera]
unigene01116	1525	gi|225451613|ref|XP_002275732.1|	PREDICTED: hypothetical protein [Vitis vinifera]
unigene01117	1538	gi|225435179|ref|XP_002284807.1|	PREDICTED: hypothetical protein [Vitis vinifera]
unigene01118	1522	gi|225430884|ref|XP_002269670.1|	PREDICTED: hypothetical protein [Vitis vinifera]
unigene01119	1508	gi|225469916|ref|XP_002269141.1|	PREDICTED: similar to Protein kinase-like [Vitis vinifera]
unigene01120	1533	gi|225434963|ref|XP_002283914.1|	PREDICTED: hypothetical protein [Vitis vinifera]
unigene01121	1532	gi|225429045|ref|XP_002265842.1|	PREDICTED: hypothetical protein [Vitis vinifera]
unigene01122	1537	gi|255574361|ref|XP_002528094.1|	translation initiation factor if-2, putative [Ricinus communis]_x0001_gi	B9SQ25;	GO:0000166;GO:0003743;GO:0003924;GO:0005525;GO:0005525;GO:0005525;GO:0005525	rcu:RCOM_0643750
unigene01123	1516	gi|224066625|ref|XP_002302169.1|	cellulose synthase [Populus trichocarpa]_x0001_gi	B9GTH4;	GO:0005515;GO:0007047;GO:0008270;GO:0016020;GO:0016020;GO:0016021;GO:0016740;GO:0016757;GO:0016760;GO:0030244;GO:0046872	pop:POPTR_551308	ko:K03243
unigene01124	1533	gi|225457241|ref|XP_002280995.1|	PREDICTED: hypothetical protein [Vitis vinifera]				ko:K10999
unigene01125	1519	gi|225455378|ref|XP_002272792.1|	PREDICTED: hypothetical protein [Vitis vinifera]
unigene01126	1530	gi|225440378|ref|XP_002270642.1|	PREDICTED: hypothetical protein [Vitis vinifera]
unigene01127	1529	gi|267631890|gb|ACY78680.1|	calcium-dependent protein kinase 1 [Panax ginseng]	D1MEN6;	GO:0000166;GO:0004672;GO:0004672;GO:0004672;GO:0004674;GO:0004674;GO:0004674;GO:0005509;GO:0005509;GO:0005515;GO:0005524;GO:0005524;GO:0005524;GO:0005524;GO:0005524;GO:0005524;GO:0006468;GO:0006468;GO:0006468;GO:0006468;GO:0006468;GO:0016301;GO:0016740
unigene01128	1530	gi|225445466|ref|XP_002285124.1|	PREDICTED: hypothetical protein [Vitis vinifera]
unigene01129	1527	gi|255544768|ref|XP_002513445.1|	oxidoreductase, putative [Ricinus communis]_x0001_gi	B9RI76;	GO:0003824;GO:0005488;GO:0008152;GO:0008152;GO:0016491;GO:0016491;GO:0055114	rcu:RCOM_1576910
unigene01130	1504	gi|255556336|ref|XP_002519202.1|	conserved hypothetical protein [Ricinus communis]_x0001_gi	B9RZN3;	GO:0005488	rcu:RCOM_1000010
unigene01131	1530
unigene01132	1532	gi|255565346|ref|XP_002523664.1|	26S protease regulatory subunit 6b, putative [Ricinus communis]_x0001_gi	B9SCE5;	GO:0000166;GO:0000166;GO:0005524;GO:0005524;GO:0005524;GO:0005737;GO:0008233;GO:0008568;GO:0016787;GO:0016787;GO:0017111;GO:0030163	rcu:RCOM_1270490
unigene01133	1528	gi|255540257|ref|XP_002511193.1|	Exocyst complex component, putative [Ricinus communis]_x0001_gi	B9RAG8;	GO:0000145;GO:0006887	rcu:RCOM_1506380	ko:K03063
unigene01134	1528	gi|225439168|ref|XP_002268382.1|	PREDICTED: hypothetical protein [Vitis vinifera]				ko:K07195
unigene01135	1520	gi|197253299|gb|ACH54085.1|	putative chlorophyll b reductase [Nicotiana tabacum]	B5M0Y6;	GO:0003824;GO:0005488;GO:0008152;GO:0008152;GO:0008152;GO:0016491;GO:0016491;GO:0055114
unigene01136	1527	gi|224135977|ref|XP_002322208.1|	predicted protein [Populus trichocarpa]_x0001_gi	B9IF06;	GO:0004672;GO:0004672;GO:0004674;GO:0004674;GO:0005524;GO:0005524;GO:0005524;GO:0006468;GO:0006468;GO:0006468;GO:0006468	pop:POPTR_824707
unigene01137	1527	gi|59896631|gb|AAX11684.1|	perakine reductase [Rauvolfia serpentina]	Q3L181;	GO:0016491;GO:0055114
unigene01138	1524	gi|255555582|ref|XP_002518827.1|	caspase, putative [Ricinus communis]_x0001_gi	B9RYK8;	GO:0004197;GO:0006508	rcu:RCOM_1129630
unigene01139	1518	gi|255556894|ref|XP_002519480.1|	s-adenosylmethionine synthetase, putative [Ricinus communis]_x0001_gi	B9S0G1;	GO:0000166;GO:0000287;GO:0004478;GO:0004478;GO:0004478;GO:0005524;GO:0005524;GO:0005524;GO:0005737;GO:0006730;GO:0006730;GO:0006730;GO:0016740;GO:0046872	rcu:RCOM_1354270
unigene01140	1525	gi|225429143|ref|XP_002274729.1|	PREDICTED: hypothetical protein [Vitis vinifera]				ko:K00789
unigene01141	1525	gi|18409740|ref|NP_566976.1|	pyruvate kinase, putative [Arabidopsis thaliana]_x0001_gi	Q94KE3;	GO:0000287;GO:0000287;GO:0000287;GO:0003824;GO:0004743;GO:0004743;GO:0004743;GO:0004743;GO:0006096;GO:0006096;GO:0006096;GO:0006096;GO:0016301;GO:0016740;GO:0030955;GO:0030955;GO:0030955	ath:AT3G52990
unigene01142	1527	gi|270231000|emb|CBI20327.1|	unnamed protein product [Vitis vinifera]				ko:K00873
unigene01143	1528	gi|118485763|gb|ABK94731.1|	unknown [Populus trichocarpa]	A9PEC8;	GO:0003677;GO:0045449
unigene01144	1525	gi|284437921|gb|ADB85573.1|	GDP-D-mannose 3',5'-epimerase [Actinidia deliciosa]	D3JYW9;	GO:0003824;GO:0003824;GO:0005488;GO:0008152;GO:0016853;GO:0044237;GO:0047918;GO:0050662
unigene01145	1522	gi|224102193|ref|XP_002312583.1|	predicted protein [Populus trichocarpa]_x0001_gi	A9P8R3;	GO:0003824;GO:0003824;GO:0005488;GO:0005975;GO:0006096;GO:0006099;GO:0006108;GO:0006108;GO:0006108;GO:0008152;GO:0016491;GO:0016491;GO:0016615;GO:0016615;GO:0016616;GO:0030060;GO:0030060;GO:0044262;GO:0055114;GO:0055114;GO:0055114;GO:0055114;GO:0055114;GO	pop:POPTR_564942
unigene01146	1522	gi|255636330|gb|ACU18504.1|	unknown [Glycine max]	C6T9K2;	GO:0004842;GO:0005515;GO:0005515;GO:0005634;GO:0005634;GO:0006511;GO:0006511;GO:0007275;GO:0007275;GO:0008270;GO:0008270;GO:0008270;GO:0016567;GO:0046872		ko:K00025
unigene01147	1521	gi|13785209|emb|CAC37356.1|	putative membrane protein [Solanum tuberosum]	Q9AR56;
unigene01148	1526	gi|58013373|gb|AAW63040.1|	microsomal delta-12 oleate desaturase [Olea europaea]	Q4QWZ1;	GO:0006629;GO:0016491;GO:0055114
unigene01149	1521	gi|26454627|sp|Q07511.2|FDH_SOLTU	FDH_SOLTU RecName: Full=Formate dehydrogenase, mitochondrial; AltName: Full=NAD-dependent formate dehydrogenase; Short=FDH; Flags: Precursor_x0001_gi	Q07511;	GO:0003824;GO:0005488;GO:0005739;GO:0005739;GO:0008152;GO:0008152;GO:0008863;GO:0016491;GO:0016616;GO:0016616;GO:0048037;GO:0051287;GO:0055114
unigene01150	1518	gi|225439825|ref|XP_002274179.1|	PREDICTED: hypothetical protein [Vitis vinifera]
unigene01151	1522	gi|270228466|emb|CBI17403.1|	unnamed protein product [Vitis vinifera]
unigene01152	1525	gi|7339658|dbj|BAA92894.1|	cytochrome P450 [Petunia x hybrida]	Q9MBF5;	GO:0004497;GO:0004497;GO:0004497;GO:0005506;GO:0005506;GO:0009055;GO:0016491;GO:0020037;GO:0020037;GO:0046872;GO:0055114;GO:0055114
unigene01153	1520	gi|225427524|ref|XP_002265127.1|	PREDICTED: hypothetical protein [Vitis vinifera]
unigene01154	1517	gi|19275|emb|CAA78112.1|	unnamed protein product [Solanum lycopersicum]_x0001_gi	Q40156;	GO:0000145;GO:0006887
unigene01155	1514	gi|255565346|ref|XP_002523664.1|	26S protease regulatory subunit 6b, putative [Ricinus communis]_x0001_gi	B9SCE5;	GO:0000166;GO:0000166;GO:0005524;GO:0005524;GO:0005524;GO:0005737;GO:0008233;GO:0008568;GO:0016787;GO:0016787;GO:0017111;GO:0030163	rcu:RCOM_1270490
unigene01156	1521	gi|224075445|ref|XP_002304636.1|	predicted protein [Populus trichocarpa]_x0001_gi	B9GZ15;	GO:0003824;GO:0004801;GO:0004801;GO:0005737;GO:0005737;GO:0005975;GO:0005975;GO:0006098;GO:0006098;GO:0008152	pop:POPTR_646955	ko:K03063
unigene01157	1508	gi|255543379|ref|XP_002512752.1|	conserved hypothetical protein [Ricinus communis]_x0001_gi	B9RGP3;		rcu:RCOM_1442480	ko:K00616
unigene01158	1494	gi|255565093|ref|XP_002523539.1|	sugar transporter, putative [Ricinus communis]_x0001_gi	Q10710;B9SC20	GO:0005215;GO:0005215;GO:0006810;GO:0006810;GO:0006810;GO:0008643;GO:0015293;GO:0016020;GO:0016020;GO:0016020;GO:0016020;GO:0016021;GO:0016021;GO:0022891;GO:0055085;GO:0055085;GO:0055085	rcu:RCOM_0701570
unigene01159	1519	gi|255536727|ref|XP_002509430.1|	Protein SIS1, putative [Ricinus communis]_x0001_gi	B9RB96;	GO:0006457;GO:0006457;GO:0006457;GO:0031072;GO:0031072;GO:0031072;GO:0051082;GO:0051082;GO:0051082	rcu:RCOM_1673240
unigene01160	1519	gi|224080385|ref|XP_002306121.1|	predicted protein [Populus trichocarpa]_x0001_gi	B9H0U4;	GO:0000166;GO:0000166;GO:0005524;GO:0005524;GO:0005524;GO:0005737;GO:0016787;GO:0017111;GO:0030163	pop:POPTR_648650	ko:K09510
unigene01161	1517	gi|224100965|ref|XP_002312087.1|	predicted protein [Populus trichocarpa]_x0001_gi	B9HMG3;		pop:POPTR_656079	ko:K03064
unigene01162	1517	gi|68300884|gb|AAY89374.1|	beta-amylase 1 [Nicotiana langsdorffii x Nicotiana sanderae]	Q1L5W8;	GO:0000272;GO:0000272;GO:0000272;GO:0000272;GO:0003824;GO:0005975;GO:0005975;GO:0008152;GO:0016161;GO:0016161;GO:0016161;GO:0016161;GO:0016787;GO:0016798;GO:0043169
unigene01163	1519	gi|225458894|ref|XP_002283460.1|	PREDICTED: hypothetical protein [Vitis vinifera]
unigene01164	1521	gi|255542876|ref|XP_002512501.1|	calreticulin, putative [Ricinus communis]_x0001_gi	B9RFI2;P93508	GO:0005509;GO:0005509;GO:0005509;GO:0005509;GO:0005783;GO:0005783;GO:0005783;GO:0006457;GO:0006457;GO:0051082;GO:0051082	rcu:RCOM_1434770
unigene01165	1505	gi|18378982|ref|NP_563657.1|	CLPP5 (NUCLEAR ENCODED CLP PROTEASE 5); serine-type endopeptidase [Arabidopsis thaliana]_x0001_gi	Q9S834;	GO:0000166;GO:0004252;GO:0004252;GO:0005524;GO:0006508;GO:0006508;GO:0008233;GO:0008236;GO:0009507;GO:0009507;GO:0009532;GO:0009536;GO:0009570;GO:0009570;GO:0009570;GO:0009579;GO:0009941;GO:0009941;GO:0016787	ath:AT1G02560	ko:K08057
unigene01166	1517	gi|157267554|gb|ABV26545.1|	apyrase 3 [Solanum tuberosum]	A8CWX0;	GO:0016787;GO:0016787		ko:K01358
unigene01167	1507	gi|225443940|ref|XP_002279222.1|	PREDICTED: hypothetical protein [Vitis vinifera]_x0001_gi	D7TKB8;		vvi:100253180
unigene01168	1517	gi|224143851|ref|XP_002325096.1|	predicted protein [Populus trichocarpa]_x0001_gi	B9IM66;	GO:0003824;GO:0005488;GO:0005506;GO:0005783;GO:0006633;GO:0008152;GO:0016491;GO:0055114	pop:POPTR_825921
unigene01169	1513	gi|224121108|ref|XP_002318498.1|	predicted protein [Populus trichocarpa]_x0001_gi	B9I292;	GO:0016491;GO:0016491;GO:0055114	pop:POPTR_569679
unigene01170	1512	gi|110377766|gb|ABG73415.1|	chloroplast pigment-binding protein CP29 [Nicotiana tabacum]	Q0PWS7;	GO:0009507;GO:0009765;GO:0015979;GO:0016020
unigene01171	1510	gi|1778145|gb|AAB40648.1|	phosphate/phosphoenolpyruvate translocator precursor [Nicotiana tabacum]	P93390;	GO:0005215;GO:0006810;GO:0016020;GO:0016020;GO:0016021;GO:0016021
unigene01172	1511	gi|118487967|gb|ABK95805.1|	unknown [Populus trichocarpa]	A9PHF2;	GO:0005507;GO:0005507;GO:0016491;GO:0016491;GO:0016491;GO:0055114;GO:0055114;GO:0055114
unigene01173	1512	gi|225448689|ref|XP_002280469.1|	PREDICTED: hypothetical protein [Vitis vinifera]_x0001_gi	D7T4C6;		vvi:100262066
unigene01174	1511	gi|134142069|gb|ABO61378.1|	mitochondrial serine hydroxymethyltransferase [Populus tremuloides]	A9PL06;	GO:0003824;GO:0004372;GO:0004372;GO:0004372;GO:0006544;GO:0006544;GO:0006563;GO:0006563;GO:0006730;GO:0008168;GO:0016740;GO:0030170;GO:0030170
unigene01175	1494	gi|224072140|ref|XP_002303631.1|	predicted protein [Populus trichocarpa]_x0001_gi	B9GXF7;		pop:POPTR_554465
unigene01176	1506	gi|255540029|ref|XP_002511079.1|	catalytic, putative [Ricinus communis]_x0001_gi	B9RA54;	GO:0016020	rcu:RCOM_1503220
unigene01177	1509	gi|270232547|emb|CBI21868.1|	unnamed protein product [Vitis vinifera]
unigene01178	1514	gi|58013375|gb|AAW63041.1|	microsomal delta-12 oleate desaturase [Olea europaea]	Q4QWZ0;	GO:0006629;GO:0016491;GO:0055114
unigene01179	1512	gi|225423753|ref|XP_002277134.1|	PREDICTED: hypothetical protein [Vitis vinifera]_x0001_gi	D7T9H0;		vvi:100250730
unigene01180	1512	gi|48209875|gb|AAT40481.1|	putative protein kinase [Solanum demissum]	Q6L4J4;	GO:0000166;GO:0004672;GO:0004672;GO:0004672;GO:0004674;GO:0004674;GO:0005524;GO:0005524;GO:0005524;GO:0005524;GO:0006468;GO:0006468;GO:0006468;GO:0006468
unigene01181	1510	gi|225425418|ref|XP_002271442.1|	PREDICTED: hypothetical protein [Vitis vinifera]
unigene01182	1505	gi|225436896|ref|XP_002274008.1|	PREDICTED: hypothetical protein [Vitis vinifera]_x0001_gi	D7TPA0;		vvi:100247743
unigene01183	1509	gi|225445424|ref|XP_002285038.1|	PREDICTED: hypothetical protein [Vitis vinifera]
unigene01184	1510
unigene01185	1512	gi|68270856|gb|AAY88919.1|	Ole e 11.0102 allergen precursor [Olea europaea]	B2VPR8;	GO:0005618;GO:0016787;GO:0030599;GO:0030599;GO:0042545;GO:0045330
unigene01186	1509	gi|225457731|ref|XP_002278176.1|	PREDICTED: hypothetical protein [Vitis vinifera]_x0001_gi	D7UDJ4;		vvi:100259812
unigene01187	1497	gi|32186890|gb|AAP73449.1|	actin [Gossypium hirsutum]	Q7XZK0;	GO:0000166;GO:0005515;GO:0005524;GO:0005524;GO:0005737;GO:0005856
unigene01188	1500	gi|225426677|ref|XP_002275095.1|	PREDICTED: hypothetical protein [Vitis vinifera]
unigene01189	1509	gi|225427690|ref|XP_002263382.1|	PREDICTED: hypothetical protein [Vitis vinifera]
unigene01190	1500	gi|222622900|gb|EEE57032.1|	hypothetical protein OsJ_06814 [Oryza sativa Japonica Group]	B9F040;	GO:0003677;GO:0046983
unigene01191	1504	gi|224038262|gb|ACN38266.1|	GDP-D-mannose pyrophosphorylase [Actinidia latifolia]	C0KWD9;	GO:0008928;GO:0009058;GO:0016740;GO:0016740;GO:0016779;GO:0016779
unigene01192	1496	gi|255539170|ref|XP_002510650.1|	receptor protein kinase, putative [Ricinus communis]_x0001_gi	B9R8K7;	GO:0004672;GO:0004672;GO:0004872;GO:0005488;GO:0005524;GO:0005524;GO:0006468;GO:0006468;GO:0016301	rcu:RCOM_1600650
unigene01193	1507	gi|154257287|gb|ABS72007.1|	putative apyrase [Olea europaea]	B2BGR7;	GO:0016787
unigene01194	1499	gi|255568345|ref|XP_002525147.1|	cysteine protease, putative [Ricinus communis]_x0001_gi	B9SGM8;	GO:0004197;GO:0006508;GO:0006508;GO:0008233;GO:0008234;GO:0008234;GO:0008234;GO:0016491;GO:0016787;GO:0032440;GO:0055114	rcu:RCOM_0554360
unigene01195	1503	gi|225440480|ref|XP_002273035.1|	PREDICTED: hypothetical protein [Vitis vinifera]
unigene01196	1502	gi|171854663|dbj|BAG16521.1|	putative CONSTANS interacting protein 2b [Capsicum chinense]	B1Q480;	GO:0003677;GO:0005622;GO:0005634;GO:0043565
unigene01197	1503	gi|111038269|gb|ABH03531.1|	class II knotted-like homeobox protein [Prunus persica]_x0001_gi	A6XHG4;	GO:0003677;GO:0003677;GO:0003677;GO:0003677;GO:0003677;GO:0003677;GO:0003700;GO:0005634;GO:0005634;GO:0005634;GO:0005634;GO:0005634;GO:0006355;GO:0043565;GO:0045449
unigene01198	1505	gi|225442335|ref|XP_002280910.1|	PREDICTED: hypothetical protein [Vitis vinifera]
unigene01199	1496	gi|225438341|ref|XP_002273488.1|	PREDICTED: hypothetical protein [Vitis vinifera]
unigene01200	1499	gi|255544079|ref|XP_002513102.1|	conserved hypothetical protein [Ricinus communis]_x0001_gi	B9RGF0;		rcu:RCOM_1453630
unigene01201	1498	gi|225470422|ref|XP_002273993.1|	PREDICTED: hypothetical protein [Vitis vinifera]
unigene01202	1495	gi|225458047|ref|XP_002280378.1|	PREDICTED: hypothetical protein [Vitis vinifera]
unigene01203	1493	gi|85068684|gb|ABC69422.1|	CYP72A58 [Nicotiana tabacum]	A1XEM2;	GO:0004497;GO:0004497;GO:0004497;GO:0005506;GO:0005506;GO:0009055;GO:0016491;GO:0020037;GO:0020037;GO:0046872;GO:0055114;GO:0055114
unigene01204	1490	gi|5802244|gb|AAD51625.1|AF169022_1	AF169022_1 seed maturation protein PM37 [Glycine max]	Q9SWB5;	GO:0005524;GO:0005737;GO:0006457;GO:0006457;GO:0006457;GO:0006457;GO:0006457;GO:0009408;GO:0031072;GO:0031072;GO:0031072;GO:0031072;GO:0046872;GO:0051082;GO:0051082;GO:0051082;GO:0051082;GO:0051082;GO:0051082
unigene01205	1481	gi|225455258|ref|XP_002271422.1|	PREDICTED: hypothetical protein [Vitis vinifera]
unigene01206	1498	gi|255579318|ref|XP_002530504.1|	proliferation-associated 2g4, putative [Ricinus communis]_x0001_gi	B9SWY5;	GO:0004177;GO:0004177;GO:0006508;GO:0008235;GO:0009987;GO:0016787	rcu:RCOM_0489730
unigene01207	1496	gi|224112851|ref|XP_002316309.1|	multidrug/pheromone exporter, MDR family, ABC transporter family [Populus trichocarpa]_x0001_gi	B9HTN2;	GO:0000166;GO:0000166;GO:0005524;GO:0005524;GO:0005524;GO:0005524;GO:0006810;GO:0006810;GO:0016021;GO:0016021;GO:0016887;GO:0017111;GO:0042626;GO:0042626;GO:0055085;GO:0055085	pop:POPTR_833831
unigene01208	1484	gi|224053971|ref|XP_002298064.1|	predicted protein [Populus trichocarpa]_x0001_gi	B9GKN8;	GO:0000166;GO:0003746;GO:0003746;GO:0003924;GO:0005525;GO:0005525;GO:0005525;GO:0005525;GO:0005525;GO:0005525;GO:0005622;GO:0006414	pop:POPTR_1067026
unigene01209	1499	gi|255576617|ref|XP_002529199.1|	nucleolysin tia-1, putative [Ricinus communis]_x0001_gi	B9ST80;	GO:0000166;GO:0003676	rcu:RCOM_0684960	ko:K02358
unigene01210	1482	gi|270260395|emb|CBI35583.1|	unnamed protein product [Vitis vinifera]
unigene01211	1496	gi|217074084|gb|ACJ85402.1|	unknown [Medicago truncatula]	B7FKW8;	GO:0000166;GO:0000166;GO:0005524;GO:0005524;GO:0005737;GO:0016787;GO:0017111;GO:0030163
unigene01212	1494	gi|225437515|ref|XP_002275221.1|	PREDICTED: hypothetical protein [Vitis vinifera]_x0001_gi	A5BIW0;	GO:0006457;GO:0006457;GO:0006457;GO:0031072;GO:0031072;GO:0031072;GO:0051082;GO:0051082;GO:0051082	vvi:100252105
unigene01213	1469	gi|270253349|emb|CBI19960.1|	unnamed protein product [Vitis vinifera]				ko:K09517
unigene01214	1498	gi|225425871|ref|XP_002266306.1|	PREDICTED: hypothetical protein [Vitis vinifera]
unigene01215	1492	gi|429114|emb|CAA50561.1|	catechol O-methyltransferase [Nicotiana tabacum]	Q42949;	GO:0008168;GO:0008168;GO:0008171;GO:0016206;GO:0016740;GO:0046983
unigene01216	1492	gi|13491750|gb|AAK27968.1|AF242372_1	AF242372_1 cysteine protease [Ipomoea batatas]	Q9AUC6;	GO:0004197;GO:0006508;GO:0006508;GO:0008233;GO:0008234;GO:0008234;GO:0008234;GO:0016787
unigene01217	1488	gi|58200405|gb|AAW66458.1|	Fas-associated factor 1-like protein [Capsicum annuum]	Q5DJU1;
unigene01218	1490	gi|289466128|gb|ADC94831.1|	cytochrome P450 reductase [Perilla frutescens]	D4N1M4;	GO:0005506;GO:0010181;GO:0010181;GO:0016491;GO:0016491;GO:0016491;GO:0016491;GO:0016491;GO:0055114;GO:0055114;GO:0055114;GO:0055114;GO:0055114
unigene01219	1486	gi|147819414|emb|CAN66670.1|	hypothetical protein [Vitis vinifera]	A5AFA3;	GO:0005215;GO:0005215;GO:0006810;GO:0006810;GO:0006810;GO:0016020;GO:0016020;GO:0016020;GO:0016021;GO:0016021;GO:0022891;GO:0055085;GO:0055085;GO:0055085
unigene01220	1497	gi|224072162|ref|XP_002303634.1|	predicted protein [Populus trichocarpa]_x0001_gi	B9GXG1;		pop:POPTR_554469
unigene01221	1496	gi|585165|sp|P37830.1|G6PD_SOLTU	G6PD_SOLTU RecName: Full=Glucose-6-phosphate 1-dehydrogenase, cytoplasmic isoform; Short=G6PD_x0001_gi	P37830;	GO:0003824;GO:0004345;GO:0004345;GO:0004345;GO:0005488;GO:0005737;GO:0005737;GO:0005975;GO:0006006;GO:0006006;GO:0006006;GO:0008152;GO:0016491;GO:0055114;GO:0055114;GO:0055114
unigene01222	1496	gi|77745442|gb|ABB02620.1|	disulfide-isomerase precursor-like protein [Solanum tuberosum]	Q38JJ2;	GO:0005783;GO:0016853;GO:0016853;GO:0045454;GO:0045454;GO:0045454;GO:0045454
unigene01223	1476	gi|225427683|ref|XP_002273691.1|	PREDICTED: hypothetical protein [Vitis vinifera]
unigene01224	1490	gi|192764525|gb|ACF05806.1|	PAE [Litchi chinensis]	B3V945;
unigene01225	1491	gi|225458346|ref|XP_002281672.1|	PREDICTED: similar to catalytic [Vitis vinifera]
unigene01226	1490	gi|225465870|ref|XP_002265533.1|	PREDICTED: hypothetical protein [Vitis vinifera]
unigene01227	1492	gi|224070571|ref|XP_002303172.1|	predicted protein [Populus trichocarpa]_x0001_gi	B9GZR0;	GO:0004857;GO:0005618;GO:0016787;GO:0030599;GO:0030599;GO:0030599;GO:0042545;GO:0045330	pop:POPTR_553456
unigene01228	1478	gi|225427266|ref|XP_002281271.1|	PREDICTED: hypothetical protein [Vitis vinifera]_x0001_gi	D7TU00;		vvi:100255670
unigene01229	1490	gi|225470678|ref|XP_002269786.1|	PREDICTED: hypothetical protein [Vitis vinifera]_x0001_gi	D7UBJ2;		vvi:100245233
unigene01230	1492	gi|225446010|ref|XP_002268176.1|	PREDICTED: hypothetical protein [Vitis vinifera]_x0001_gi	D7SQC7;		vvi:100259893
unigene01231	1489	gi|270234432|emb|CBI23035.1|	unnamed protein product [Vitis vinifera]				ko:K01792
unigene01232	1479	gi|147862203|emb|CAN80473.1|	hypothetical protein [Vitis vinifera]	A5AUS5;	GO:0006813;GO:0015079;GO:0016020
unigene01233	1491	gi|255537235|ref|XP_002509684.1|	homeobox protein knotted-1, putative [Ricinus communis]_x0001_gi	B9RC00;	GO:0003677;GO:0003677;GO:0003677;GO:0003677;GO:0003677;GO:0003677;GO:0003700;GO:0005634;GO:0005634;GO:0005634;GO:0005634;GO:0005634;GO:0006355;GO:0043565;GO:0045449	rcu:RCOM_1682970
unigene01234	1493	gi|270244691|emb|CBI31624.1|	unnamed protein product [Vitis vinifera]
unigene01235	1486	gi|225462922|ref|XP_002265609.1|	PREDICTED: hypothetical protein [Vitis vinifera]_x0001_gi	A5AEB0;	GO:0005488	vvi:100252303
unigene01236	1490	gi|168034085|ref|XP_001769544.1|	predicted protein [Physcomitrella patens subsp. patens]_x0001_gi	A9ST44;	GO:0004788;GO:0004788;GO:0004788;GO:0004788;GO:0005524;GO:0005524;GO:0006772;GO:0009229;GO:0009229;GO:0009229	ppp:PHYPADRAFT_134959	ko:K03036
unigene01237	1488	gi|225461770|ref|XP_002283521.1|	PREDICTED: hypothetical protein [Vitis vinifera]				ko:K00949
unigene01238	1489	gi|225435480|ref|XP_002285503.1|	PREDICTED: similar to ADP,ATP carrier protein, mitochondrial [Vitis vinifera]
unigene01239	1490	gi|255583291|ref|XP_002532409.1|	Xylose isomerase, putative [Ricinus communis]_x0001_gi	B9T2E0;	GO:0000287;GO:0005737;GO:0005975;GO:0005975;GO:0006098;GO:0006098;GO:0009045;GO:0009045;GO:0009045;GO:0009045;GO:0016853;GO:0042732;GO:0042732;GO:0046872	rcu:RCOM_0077940
unigene01240	1487	gi|225454518|ref|XP_002277370.1|	PREDICTED: hypothetical protein [Vitis vinifera]_x0001_gi	D7UCP6;		vvi:100232897	ko:K01805
unigene01241	1485	gi|255539276|ref|XP_002510703.1|	glutamate receptor 3 plant, putative [Ricinus communis]_x0001_gi	B9R8R0;	GO:0004872;GO:0004930;GO:0004970;GO:0005215;GO:0005216;GO:0005234;GO:0006810;GO:0006810;GO:0006811;GO:0007186;GO:0016020;GO:0016020;GO:0016021;GO:0016021;GO:0030288	rcu:RCOM_1601690	ko:K08334
unigene01242	1486	gi|225457450|ref|XP_002263145.1|	PREDICTED: hypothetical protein [Vitis vinifera]
unigene01243	1488	gi|225425664|ref|XP_002269607.1|	PREDICTED: hypothetical protein [Vitis vinifera]_x0001_gi	D7TN76;		vvi:100244775
unigene01244	1479	gi|255575999|ref|XP_002528895.1|	transcription factor, putative [Ricinus communis]_x0001_gi	B9SSC6;	GO:0005634;GO:0006350;GO:0009734;GO:0045449;GO:0046983	rcu:RCOM_0187630	ko:K14413
unigene01245	1489	gi|225431960|ref|XP_002278181.1|	PREDICTED: hypothetical protein [Vitis vinifera]_x0001_gi	D7SYK8;		vvi:100267071
unigene01246	1485	gi|225469071|ref|XP_002270329.1|	PREDICTED: hypothetical protein [Vitis vinifera]_x0001_gi	D7U6H3;		vvi:100249378	ko:K01648
unigene01247	1479	gi|255579745|ref|XP_002530711.1|	actin, putative [Ricinus communis]_x0001_gi	B9SXJ2;	GO:0000166;GO:0005515;GO:0005524;GO:0005524;GO:0005737;GO:0005856	rcu:RCOM_0503940
unigene01248	1488	gi|255538432|ref|XP_002510281.1|	Protein Z, putative [Ricinus communis]_x0001_gi	B9R7I8;	GO:0004867;GO:0016740	rcu:RCOM_1591990	ko:K05692
unigene01249	1482	gi|255543489|ref|XP_002512807.1|	Potassium transporter, putative [Ricinus communis]_x0001_gi	B9RGU8;	GO:0006813;GO:0006813;GO:0015079;GO:0015079;GO:0016020;GO:0016020	rcu:RCOM_1444030	ko:K13963
unigene01250	1486	gi|224060139|ref|XP_002300056.1|	predicted protein [Populus trichocarpa]_x0001_gi	B9GI62;	GO:0016021;GO:0042765	pop:POPTR_1068899
unigene01251	1485	gi|225440480|ref|XP_002273035.1|	PREDICTED: hypothetical protein [Vitis vinifera]				ko:K05289
unigene01252	1481	gi|147804843|emb|CAN66875.1|	hypothetical protein [Vitis vinifera]	A5ALV3;
unigene01253	1483	gi|147814824|emb|CAN65806.1|	hypothetical protein [Vitis vinifera]	A5BLS9;	GO:0004190;GO:0004190;GO:0004190;GO:0004190;GO:0006508;GO:0006508;GO:0006508;GO:0008233;GO:0016787
unigene01254	1480	gi|225446891|ref|XP_002284045.1|	PREDICTED: hypothetical protein [Vitis vinifera]_x0001_gi	D7TMQ1;		vvi:100260862
unigene01255	1486	gi|225461355|ref|XP_002284644.1|	PREDICTED: hypothetical protein [Vitis vinifera]
unigene01256	1459	gi|225429582|ref|XP_002280239.1|	PREDICTED: hypothetical protein [Vitis vinifera]_x0001_gi	D7STT1;		vvi:100264544
unigene01257	1484	gi|224142069|ref|XP_002324381.1|	sarcosine oxidase [Populus trichocarpa]_x0001_gi	B9ILE2;	GO:0008115;GO:0008115;GO:0016491;GO:0016491;GO:0046653;GO:0055114;GO:0055114	pop:POPTR_578371	ko:K08776
unigene01258	1480	gi|225442367|ref|XP_002276490.1|	PREDICTED: hypothetical protein [Vitis vinifera]
unigene01259	1482	gi|225455232|ref|XP_002272223.1|	PREDICTED: hypothetical protein [Vitis vinifera]_x0001_gi	E0CVB6;		vvi:100245327
unigene01260	1482	gi|255543140|ref|XP_002512633.1|	pyruvate dehydrogenase, putative [Ricinus communis]_x0001_gi	B9RFW4;	GO:0003824;GO:0003824;GO:0003824;GO:0004739;GO:0008152;GO:0008152;GO:0008152;GO:0016491;GO:0055114	rcu:RCOM_1437610
unigene01261	1472	gi|225469870|ref|XP_002269783.1|	PREDICTED: hypothetical protein [Vitis vinifera]				ko:K00162
unigene01262	1483	gi|225442335|ref|XP_002280910.1|	PREDICTED: hypothetical protein [Vitis vinifera]
unigene01263	1475	gi|255637537|gb|ACU19095.1|	unknown [Glycine max]	C6TB93;	GO:0003723;GO:0003725;GO:0005622;GO:0005622
unigene01264	1482	gi|255559800|ref|XP_002520919.1|	conserved hypothetical protein [Ricinus communis]_x0001_gi	B9S4K0;		rcu:RCOM_0809440
unigene01265	1481	gi|225459284|ref|XP_002285786.1|	PREDICTED: hypothetical protein [Vitis vinifera]
unigene01266	1472	gi|225436081|ref|XP_002277148.1|	PREDICTED: hypothetical protein [Vitis vinifera]
unigene01267	1474	gi|270248545|emb|CBI33677.1|	unnamed protein product [Vitis vinifera]
unigene01268	1481	gi|231805|sp|P22928.2|CHSJ_PETHY	CHSJ_PETHY RecName: Full=Chalcone synthase J; AltName: Full=Naringenin-chalcone synthase J_x0001_gi	P22928;	GO:0003824;GO:0003824;GO:0008152;GO:0008152;GO:0008415;GO:0008415;GO:0008415;GO:0008415;GO:0009058;GO:0009058;GO:0009058;GO:0009813;GO:0016210;GO:0016740;GO:0016747
unigene01269	1475	gi|255583253|ref|XP_002532391.1|	UDP-glucosyltransferase, putative [Ricinus communis]_x0001_gi	B9T2C2;	GO:0008152;GO:0016740;GO:0016757;GO:0016758;GO:0047213	rcu:RCOM_0410720
unigene01270	1475	gi|225462509|ref|XP_002263050.1|	PREDICTED: hypothetical protein [Vitis vinifera]
unigene01271	1476	gi|225435794|ref|XP_002285746.1|	PREDICTED: hypothetical protein [Vitis vinifera]_x0001_gi	D7SLM9;		vvi:100263832
unigene01272	1478	gi|270253549|emb|CBI35947.1|	unnamed protein product [Vitis vinifera]
unigene01273	1473	gi|4455123|gb|AAD21086.1|	flavonoid 3-O-glucosyltransferase [Forsythia x intermedia]	Q9XF16;	GO:0008152;GO:0016740;GO:0016757;GO:0016758
unigene01274	1470	gi|1808656|emb|CAA71762.1|	Ubiquitin activating enzyme E1 [Nicotiana tabacum]	P93393;	GO:0000166;GO:0003824;GO:0003824;GO:0005488;GO:0005524;GO:0005524;GO:0006464;GO:0006464;GO:0008152;GO:0008641;GO:0008641;GO:0016874
unigene01275	1471	gi|110676572|gb|ABG85154.1|	RhoGAP1 [Nicotiana tabacum]	Q0PKR6;	GO:0005622;GO:0005622;GO:0007165;GO:0007165
unigene01276	1476	gi|255579936|ref|XP_002530803.1|	6-phosphogluconate dehydrogenase, putative [Ricinus communis]_x0001_gi	B9SXT4;	GO:0003824;GO:0004616;GO:0004616;GO:0004616;GO:0004616;GO:0004616;GO:0005488;GO:0006098;GO:0006098;GO:0006098;GO:0006098;GO:0008152;GO:0016491;GO:0016491;GO:0016491;GO:0050661;GO:0050661;GO:0050662;GO:0055114;GO:0055114;GO:0055114;GO:0055114;GO:0055114	rcu:RCOM_0876630
unigene01277	1471	gi|224110654|ref|XP_002315592.1|	predicted protein [Populus trichocarpa]_x0001_gi	B9HSV2;		pop:POPTR_880825	ko:K00033
unigene01278	1469	gi|225445126|ref|XP_002280521.1|	PREDICTED: hypothetical protein [Vitis vinifera]_x0001_gi	D7TBI1;		vvi:100232931	ko:K12816
unigene01279	1473	gi|147856747|emb|CAN81352.1|	hypothetical protein [Vitis vinifera]	A5BPZ1;	GO:0003677;GO:0003677;GO:0005634;GO:0045449		ko:K07151
unigene01280	1474	gi|255557032|ref|XP_002519549.1|	nucleic acid binding protein, putative [Ricinus communis]_x0001_gi	B9S0N0;	GO:0005622;GO:0005622;GO:0008270;GO:0008270	rcu:RCOM_1356760
unigene01281	1459	gi|147768857|emb|CAN78133.1|	hypothetical protein [Vitis vinifera]	A5APC8;	GO:0008152;GO:0016811
unigene01282	1464	gi|255549256|ref|XP_002515682.1|	conserved hypothetical protein [Ricinus communis]_x0001_gi	B9RPL3;		rcu:RCOM_1380990
unigene01283	1461	gi|283795018|ref|YP_003359409.1|	NADH dehydrogenase subunit 4 [Olea europaea]_x0001_gi	D2KLQ3;	GO:0008137;GO:0008137;GO:0008137;GO:0009507;GO:0009536;GO:0016491;GO:0042773;GO:0042773;GO:0042773;GO:0048038;GO:0055114;GO:0055114;GO:0055114;GO:0055114
unigene01284	1469	gi|225450096|ref|XP_002278255.1|	PREDICTED: hypothetical protein [Vitis vinifera]_x0001_gi	D7T325;		vvi:100255047
unigene01285	1474	gi|53850085|emb|CAH59737.1|	hypothetical protein [Plantago major]	Q5ZF05;
unigene01286	1468	gi|255556721|ref|XP_002519394.1|	endo-1,4-beta-glucanase, putative [Ricinus communis]_x0001_gi	B9S075;	GO:0003824;GO:0003824;GO:0004553;GO:0004553;GO:0005975;GO:0005975;GO:0008152;GO:0008810;GO:0016787;GO:0016798	rcu:RCOM_1299900
unigene01287	1467	gi|270253514|emb|CBI35912.1|	unnamed protein product [Vitis vinifera]
unigene01288	1467	gi|147783651|emb|CAN72521.1|	hypothetical protein [Vitis vinifera]	A5BNN2;
unigene01289	1469	gi|7672732|gb|AAF66615.1|	LRR receptor-like protein kinase [Nicotiana tabacum]	Q9M7A8;	GO:0000166;GO:0004672;GO:0004672;GO:0004672;GO:0004674;GO:0004674;GO:0004872;GO:0005515;GO:0005524;GO:0005524;GO:0005524;GO:0005524;GO:0006468;GO:0006468;GO:0006468;GO:0006468;GO:0016020;GO:0016021;GO:0016301
unigene01290	1470	gi|225457003|ref|XP_002282364.1|	PREDICTED: hypothetical protein [Vitis vinifera]_x0001_gi	D7SHQ2;		vvi:100245004
unigene01291	1451	gi|2492782|sp|Q42656.1|AGAL_COFAR	AGAL_COFAR RecName: Full=Alpha-galactosidase; AltName: Full=Alpha-D-galactoside galactohydrolase; AltName: Full=Melibiase; Flags: Precursor_x0001_gi	Q42656;	GO:0003824;GO:0004553;GO:0004553;GO:0004557;GO:0005975;GO:0005975;GO:0008152;GO:0008152;GO:0016787;GO:0016798
unigene01292	1465	gi|157313310|gb|ABV32548.1|	endo-1,4-beta-mannosidase protein 2 [Prunus persica]	B2BMQ0;	GO:0003824;GO:0004553;GO:0005975;GO:0005975;GO:0043169
unigene01293	1460	gi|224143946|ref|XP_002325132.1|	predicted protein [Populus trichocarpa]_x0001_gi	B9IMD5;	GO:0016021	pop:POPTR_578742
unigene01294	1466	gi|225461560|ref|XP_002282825.1|	PREDICTED: hypothetical protein [Vitis vinifera]
unigene01295	1452	gi|225458187|ref|XP_002281307.1|	PREDICTED: hypothetical protein [Vitis vinifera]_x0001_gi	E0CQH8;		vvi:100254067
unigene01296	1464	gi|255568924|ref|XP_002525432.1|	casein kinase, putative [Ricinus communis]_x0001_gi	B9SHG2;	GO:0000166;GO:0004672;GO:0004672;GO:0004672;GO:0004674;GO:0004674;GO:0005524;GO:0005524;GO:0005524;GO:0005524;GO:0006468;GO:0006468;GO:0006468;GO:0006468;GO:0016301	rcu:RCOM_1121690	ko:K12402
unigene01297	1460	gi|225453336|ref|XP_002270305.1|	PREDICTED: similar to Glutaminyl-tRNA synthetase [Vitis vinifera]_x0001_gi	D7SM09;		vvi:100258244
unigene01298	1465	gi|147804657|emb|CAN73340.1|	hypothetical protein [Vitis vinifera]	A5AEF9;	GO:0005198		ko:K01886
unigene01299	1465	gi|225461355|ref|XP_002284644.1|	PREDICTED: hypothetical protein [Vitis vinifera]
unigene01300	1464	gi|147811194|emb|CAN70157.1|	hypothetical protein [Vitis vinifera]	A5BGW2;	GO:0003824;GO:0003824;GO:0003824;GO:0006633;GO:0008152;GO:0008152;GO:0009058;GO:0016740;GO:0016747
unigene01301	1461	gi|225467729|ref|XP_002263101.1|	PREDICTED: hypothetical protein [Vitis vinifera]
unigene01302	1461	gi|225427356|ref|XP_002282657.1|	PREDICTED: hypothetical protein [Vitis vinifera]_x0001_gi	D7TTJ0;		vvi:100262630
unigene01303	1453	gi|225462434|ref|XP_002264354.1|	PREDICTED: hypothetical protein [Vitis vinifera]				ko:K01338
unigene01304	1465	gi|224055819|ref|XP_002298669.1|	predicted protein [Populus trichocarpa]_x0001_gi	B9GFI2;	GO:0003824;GO:0004553;GO:0005975;GO:0005975;GO:0008152;GO:0016787;GO:0016798;GO:0043169	pop:POPTR_845532
unigene01305	1463	gi|255581367|ref|XP_002531492.1|	ATP synthase f1, gamma subunit, putative [Ricinus communis]_x0001_gi	B9SZS3;	GO:0006754;GO:0006810;GO:0006811;GO:0015986;GO:0015992;GO:0016787;GO:0045261;GO:0045261;GO:0046933;GO:0046961	rcu:RCOM_1107030
unigene01306	1460	gi|10178872|emb|CAC08442.1|	(1-4)-beta-mannan endohydrolase [Coffea arabica]	Q9FT03;	GO:0003824;GO:0004553;GO:0005975;GO:0005975;GO:0008152;GO:0016787;GO:0016798;GO:0016985;GO:0043169		ko:K02136
unigene01307	1464	gi|225456775|ref|XP_002274810.1|	PREDICTED: hypothetical protein [Vitis vinifera]
unigene01308	1456	gi|225429870|ref|XP_002283440.1|	PREDICTED: hypothetical protein [Vitis vinifera]
unigene01309	1461	gi|225459251|ref|XP_002285767.1|	PREDICTED: hypothetical protein [Vitis vinifera]
unigene01310	1464	gi|6714524|dbj|BAA89476.1|	polygalacturonase [Salix gilgiana]	Q9MBC0;	GO:0004650;GO:0005975;GO:0007047;GO:0008152;GO:0016787;GO:0016798
unigene01311	1461	gi|270242921|emb|CBI29861.1|	unnamed protein product [Vitis vinifera]
unigene01312	1457	gi|270227013|emb|CBI15747.1|	unnamed protein product [Vitis vinifera]
unigene01313	1462	gi|225469523|ref|XP_002272588.1|	PREDICTED: hypothetical protein [Vitis vinifera]
unigene01314	1460	gi|225462291|ref|XP_002265244.1|	PREDICTED: hypothetical protein [Vitis vinifera]_x0001_gi	D7T121;		vvi:100267404
unigene01315	1462	gi|225439428|ref|XP_002265325.1|	PREDICTED: hypothetical protein [Vitis vinifera]
unigene01316	1462	gi|225431029|ref|XP_002279875.1|	PREDICTED: hypothetical protein [Vitis vinifera]_x0001_gi	D7SPT8;		vvi:100256390
unigene01317	1458	gi|255582335|ref|XP_002531958.1|	hydrolase, hydrolyzing O-glycosyl compounds, putative [Ricinus communis]_x0001_gi	B9T139;	GO:0016740;GO:0016757;GO:0016787;GO:0047268	rcu:RCOM_0272270	ko:K06965
unigene01318	1456	gi|37359706|dbj|BAC98298.1|	LEXYL1 [Solanum lycopersicum]	Q76MS5;	GO:0004553;GO:0004553;GO:0005975;GO:0005975
unigene01319	1433	gi|225430922|ref|XP_002277058.1|	PREDICTED: hypothetical protein isoform 1 [Vitis vinifera]
unigene01320	1459	gi|313684|emb|CAA51033.1|	exopolygalacturonase [Arabidopsis thaliana]	P49063;	GO:0004650;GO:0005576;GO:0005576;GO:0005618;GO:0005618;GO:0005975;GO:0007047;GO:0008152;GO:0016787;GO:0016798;GO:0047911	ath:AT3G07850
unigene01321	1454	gi|225435480|ref|XP_002285503.1|	PREDICTED: similar to ADP,ATP carrier protein, mitochondrial [Vitis vinifera]				ko:K01213
unigene01322	1460	gi|74038605|dbj|BAE43836.1|	tobamovirus multiplication 1 [Nicotiana tabacum]	Q402F4;
unigene01323	1455	gi|270232236|emb|CBI21559.1|	unnamed protein product [Vitis vinifera]
unigene01324	1454	gi|225426548|ref|XP_002279130.1|	PREDICTED: similar to ubiquitin carboxyl-terminal hydrolase family protein [Vitis vinifera]
unigene01325	1457	gi|225446561|ref|XP_002279857.1|	PREDICTED: hypothetical protein [Vitis vinifera]
unigene01326	1458	gi|270228485|emb|CBI17422.1|	unnamed protein product [Vitis vinifera]
unigene01327	1458	gi|59896631|gb|AAX11684.1|	perakine reductase [Rauvolfia serpentina]	Q3L181;	GO:0016491;GO:0055114
unigene01328	1453	gi|255569926|ref|XP_002525926.1|	conserved hypothetical protein [Ricinus communis]_x0001_gi	B9SIV7;		rcu:RCOM_0790500
unigene01329	1458	gi|283825505|gb|ADB43258.1|	alcohol dehydrogenase class III [Solanum lycopersicum]	D2Y3F4;	GO:0003824;GO:0004022;GO:0005488;GO:0006069;GO:0008152;GO:0008270;GO:0008270;GO:0008270;GO:0008270;GO:0016491;GO:0016491;GO:0016491;GO:0016491;GO:0016491;GO:0046872;GO:0051903;GO:0055114;GO:0055114;GO:0055114;GO:0055114;GO:0055114
unigene01330	1458	gi|225431898|ref|XP_002276351.1|	PREDICTED: hypothetical protein [Vitis vinifera]
unigene01331	1458	gi|255548495|ref|XP_002515304.1|	triacylglycerol lipase, putative [Ricinus communis]_x0001_gi	B9RNG5;	GO:0004806;GO:0006629	rcu:RCOM_1347470
unigene01332	1457	gi|15289760|dbj|BAB63464.1|	calcium dependent protein kinase [Solanum tuberosum]	Q93XI9;	GO:0000166;GO:0004672;GO:0004672;GO:0004672;GO:0004674;GO:0004674;GO:0004674;GO:0005509;GO:0005509;GO:0005515;GO:0005524;GO:0005524;GO:0005524;GO:0005524;GO:0005524;GO:0005524;GO:0006468;GO:0006468;GO:0006468;GO:0006468;GO:0006468;GO:0016301;GO:0016740
unigene01333	1457	gi|225452706|ref|XP_002282538.1|	PREDICTED: hypothetical protein [Vitis vinifera]_x0001_gi	D7SX63;		vvi:100249277
unigene01334	1447	gi|224131268|ref|XP_002321042.1|	predicted protein [Populus trichocarpa]_x0001_gi	B9I9Y7;		pop:POPTR_731936	ko:K09272
unigene01335	1455	gi|255539302|ref|XP_002510716.1|	sugar transporter, putative [Ricinus communis]_x0001_gi	B9R8S3;	GO:0005215;GO:0005215;GO:0006810;GO:0006810;GO:0006810;GO:0008643;GO:0016020;GO:0016020;GO:0016020;GO:0016021;GO:0016021;GO:0016491;GO:0022891;GO:0032440;GO:0055085;GO:0055085;GO:0055085;GO:0055114	rcu:RCOM_1601940
unigene01336	1452	gi|255564389|ref|XP_002523191.1|	ferredoxin--NADP reductase, putative [Ricinus communis]_x0001_gi	B9SB31;	GO:0004324;GO:0004324;GO:0016491;GO:0016491;GO:0016491;GO:0016491;GO:0016491;GO:0042651;GO:0050660;GO:0050661;GO:0055114;GO:0055114;GO:0055114;GO:0055114;GO:0055114;GO:0055114	rcu:RCOM_1338000
unigene01337	1456	gi|1848212|emb|CAA72092.1|	protein disulfide-isomerase precursor [Nicotiana tabacum]	P93358;	GO:0005783;GO:0016853;GO:0016853;GO:0045454;GO:0045454;GO:0045454;GO:0045454		ko:K02641
unigene01338	1456	gi|15220930|ref|NP_175778.1|	RPT1A (REGULATORY PARTICLE TRIPLE-A 1A); ATPase [Arabidopsis thaliana]_x0001_gi	Q9SSB5;	GO:0000166;GO:0000166;GO:0000502;GO:0005524;GO:0005524;GO:0005524;GO:0005634;GO:0005634;GO:0005634;GO:0005737;GO:0005737;GO:0005737;GO:0016787;GO:0017111;GO:0030163	ath:AT1G53750
unigene01339	1436	gi|225448435|ref|XP_002270230.1|	PREDICTED: hypothetical protein isoform 2 [Vitis vinifera]				ko:K03061
unigene01340	1454	gi|219879374|gb|ACL51019.1|	F-box family protein [Citrus trifoliata]	B8Y9B5;
unigene01341	1440	gi|224110276|ref|XP_002315469.1|	predicted protein [Populus trichocarpa]_x0001_gi	A0MNI9;	GO:0000166;GO:0004672;GO:0004672;GO:0004672;GO:0004674;GO:0004674;GO:0004674;GO:0005524;GO:0005524;GO:0005524;GO:0005524;GO:0005524;GO:0006468;GO:0006468;GO:0006468;GO:0006468;GO:0006468;GO:0007165;GO:0007165;GO:0016301;GO:0016740	pop:POPTR_821684
unigene01342	1447	gi|147836329|emb|CAN62196.1|	hypothetical protein [Vitis vinifera]	A5C8T5;	GO:0008152;GO:0008415
unigene01343	1453	gi|224089993|ref|XP_002308897.1|	predicted protein [Populus trichocarpa]_x0001_gi	B9H947;		pop:POPTR_819015
unigene01344	1455	gi|225439522|ref|XP_002270607.1|	PREDICTED: hypothetical protein [Vitis vinifera]
unigene01345	1456	gi|224095202|ref|XP_002310360.1|	predicted protein [Populus trichocarpa]_x0001_gi	B9HG84;		pop:POPTR_563393
unigene01346	1448	gi|2499728|sp|Q43843.1|RPE_SOLTU	RPE_SOLTU RecName: Full=Ribulose-phosphate 3-epimerase, chloroplastic; AltName: Full=Pentose-5-phosphate 3-epimerase; Short=PPE; AltName: Full=R5P3E; Short=RPE; Flags: Precursor_x0001_gi	Q43843;	GO:0003824;GO:0003824;GO:0004750;GO:0004750;GO:0004750;GO:0005975;GO:0005975;GO:0006098;GO:0008152;GO:0008152;GO:0009507;GO:0009535;GO:0009535;GO:0009536;GO:0009579;GO:0016020;GO:0016853;GO:0019253
unigene01347	1445	gi|225431762|ref|XP_002270564.1|	PREDICTED: hypothetical protein [Vitis vinifera]_x0001_gi	D7SYC2;		vvi:100249871
unigene01348	1454	gi|225461644|ref|XP_002283097.1|	PREDICTED: hypothetical protein [Vitis vinifera]
unigene01349	1453	gi|192764525|gb|ACF05806.1|	PAE [Litchi chinensis]	B3V945;
unigene01350	1452	gi|225424238|ref|XP_002284414.1|	PREDICTED: hypothetical protein [Vitis vinifera]
unigene01351	1451	gi|225460875|ref|XP_002277353.1|	PREDICTED: hypothetical protein [Vitis vinifera]
unigene01352	1447	gi|255573503|ref|XP_002527677.1|	arf gtpase-activating protein, putative [Ricinus communis]_x0001_gi	B9SNV8;	GO:0008060;GO:0008270;GO:0032312	rcu:RCOM_1279410
unigene01353	1445	gi|255574191|ref|XP_002528011.1|	conserved hypothetical protein [Ricinus communis]_x0001_gi	B9SPU2;		rcu:RCOM_0206230	ko:K12493
unigene01354	1450	gi|225445822|ref|XP_002277218.1|	PREDICTED: hypothetical protein [Vitis vinifera]
unigene01355	1449	gi|9955522|emb|CAC05461.1|	putative protein [Arabidopsis thaliana]	Q0WPX9;	GO:0004428;GO:0005488;GO:0016301;GO:0016740;GO:0016773;GO:0016773;GO:0046854;GO:0048015	ath:AT5G09350
unigene01356	1444	gi|255543765|ref|XP_002512945.1|	Ocs element-binding factor, putative [Ricinus communis]_x0001_gi	B9RH86;	GO:0003677;GO:0003700;GO:0003700;GO:0005634;GO:0006355;GO:0006355;GO:0043565;GO:0043565;GO:0046983	rcu:RCOM_1448130	ko:K00888
unigene01357	1444	gi|224062744|ref|XP_002300882.1|	predicted protein [Populus trichocarpa]_x0001_gi	B9GT37;	GO:0000166;GO:0004672;GO:0004672;GO:0004672;GO:0004674;GO:0004674;GO:0004707;GO:0005524;GO:0005524;GO:0005524;GO:0005524;GO:0005524;GO:0005524;GO:0006468;GO:0006468;GO:0006468;GO:0006468;GO:0006468;GO:0016301;GO:0016740	pop:POPTR_830131
unigene01358	1444	gi|78096654|dbj|BAE46985.1|	mitogen-activated protein kinase [Nicotiana tabacum]	Q3C254;	GO:0000166;GO:0004672;GO:0004672;GO:0004672;GO:0004674;GO:0004674;GO:0004674;GO:0004707;GO:0004707;GO:0005524;GO:0005524;GO:0005524;GO:0005524;GO:0005524;GO:0005524;GO:0005524;GO:0006468;GO:0006468;GO:0006468;GO:0006468;GO:0006468;GO:0006468;GO:0006468;GO
unigene01359	1449	gi|118486201|gb|ABK94943.1|	unknown [Populus trichocarpa]	A9PEZ0;	GO:0003824;GO:0003824;GO:0003824;GO:0003873;GO:0005524;GO:0005524;GO:0005975;GO:0006000;GO:0006003;GO:0008152;GO:0030246
unigene01360	1450
unigene01361	1442	gi|10432446|emb|CAC10358.1|	protein phosphatase 2C [Nicotiana tabacum]_x0001_gi	Q8RVG0;	GO:0003824;GO:0004721;GO:0004722;GO:0006470;GO:0008287;GO:0016787;GO:0046872
unigene01362	1443	gi|270235733|emb|CBI24858.1|	unnamed protein product [Vitis vinifera]
unigene01363	1445	gi|281193024|gb|ADA57640.1|	dehydroquinate dehydratase [Solanum tuberosum]	D2KBA9;	GO:0003824;GO:0003824;GO:0003855;GO:0003855;GO:0004764;GO:0004764;GO:0005488;GO:0005737;GO:0008152;GO:0008152;GO:0009073;GO:0050661;GO:0055114;GO:0055114
unigene01364	1438	gi|2921213|gb|AAC04693.1|	beta-ketoacyl-ACP synthase IIIA [Perilla frutescens]	O48944;	GO:0003824;GO:0003824;GO:0004315;GO:0004315;GO:0004315;GO:0006633;GO:0006633;GO:0006633;GO:0008152;GO:0008152;GO:0008610;GO:0016747
unigene01365	1440	gi|225440262|ref|XP_002284022.1|	PREDICTED: similar to splicing factor, putative [Vitis vinifera]
unigene01366	1429	gi|270231439|emb|CBI20764.1|	unnamed protein product [Vitis vinifera]
unigene01367	1447	gi|118484121|gb|ABK93944.1|	unknown [Populus trichocarpa]	A9PC41;	GO:0016787
unigene01368	1424	gi|225450259|ref|XP_002269499.1|	PREDICTED: hypothetical protein [Vitis vinifera]_x0001_gi	D7SSN3;		vvi:100247715
unigene01369	1445	gi|225447266|ref|XP_002279062.1|	PREDICTED: hypothetical protein [Vitis vinifera]_x0001_gi	D7TEK8;		vvi:100244741
unigene01370	1446	gi|270258011|emb|CBI40051.1|	unnamed protein product [Vitis vinifera]				ko:K13648
unigene01371	1447	gi|48210029|gb|AAT40540.1|	kelch repeat-containing F-box family protein, putative [Solanum demissum]	Q6L3I4;
unigene01372	1446	gi|225464884|ref|XP_002273425.1|	PREDICTED: hypothetical protein [Vitis vinifera]_x0001_gi	D7TCR4;		vvi:100262105
unigene01373	1444	gi|270243452|emb|CBI30392.1|	unnamed protein product [Vitis vinifera]
unigene01374	1448	gi|76262500|gb|ABA41400.1|	pherophorin-C2 protein precursor [Chlamydomonas reinhardtii]	Q3HTK5;	GO:0003824;GO:0019867
unigene01375	1432	gi|225431863|ref|XP_002275142.1|	PREDICTED: hypothetical protein [Vitis vinifera]
unigene01376	1444	gi|225427065|ref|XP_002275168.1|	PREDICTED: hypothetical protein [Vitis vinifera]
unigene01377	1443	gi|255543050|ref|XP_002512588.1|	GRIP and coiled-coil domain-containing protein, putative [Ricinus communis]_x0001_gi	B9RFR9;		rcu:RCOM_1436850
unigene01378	1440	gi|15077144|gb|AAK83083.1|AF289255_1	AF289255_1 nuclear matrix protein 1 [Solanum lycopersicum]	Q93XE2;
unigene01379	1443	gi|225429582|ref|XP_002280239.1|	PREDICTED: hypothetical protein [Vitis vinifera]_x0001_gi	D7STT1;		vvi:100264544
unigene01380	1444	gi|225460965|ref|XP_002280015.1|	PREDICTED: hypothetical protein [Vitis vinifera]_x0001_gi	D7T8C8;		vvi:100253742	ko:K08776
unigene01381	1443	gi|118482143|gb|ABK93002.1|	unknown [Populus trichocarpa]	A9P9E9;	GO:0003824;GO:0003824;GO:0005488;GO:0008152;GO:0044237;GO:0050662
unigene01382	1442	gi|225429576|ref|XP_002280119.1|	PREDICTED: similar to protein kinase [Vitis vinifera]_x0001_gi	D7STS8;		vvi:100252504
unigene01383	1438	gi|225443361|ref|XP_002265811.1|	PREDICTED: hypothetical protein [Vitis vinifera]_x0001_gi	D7SS21;		vvi:100247980
unigene01384	1418	gi|218197235|gb|EEC79662.1|	hypothetical protein OsI_20905 [Oryza sativa Indica Group]	B8AWF8;	GO:0000166;GO:0000166;GO:0000275;GO:0005524;GO:0005524;GO:0005524;GO:0006754;GO:0006754;GO:0006810;GO:0006811;GO:0008553;GO:0015986;GO:0015986;GO:0015986;GO:0015986;GO:0015992;GO:0015992;GO:0015992;GO:0016469;GO:0016469;GO:0016820;GO:0016820;GO:0016820;GO		ko:K01507
unigene01385	1442	gi|225439741|ref|XP_002274377.1|	PREDICTED: hypothetical protein isoform 2 [Vitis vinifera]_x0001_gi	A5AEC9;		vvi:100248230
unigene01386	1441	gi|217072676|gb|ACJ84698.1|	unknown [Medicago truncatula]	B7FIW9;
unigene01387	1432	gi|8885992|gb|AAF80332.1|AF157047_1	AF157047_1 putative phosphatidylinositol 4-phosphate 5-kinase [Nicotiana rustica]	Q9LLS0;	GO:0005524;GO:0016301;GO:0016307;GO:0016308;GO:0046488
unigene01388	1443	gi|225427599|ref|XP_002270781.1|	PREDICTED: hypothetical protein [Vitis vinifera]_x0001_gi	D7TFB8;		vvi:100264895
unigene01389	1441	gi|224123622|ref|XP_002319125.1|	predicted protein [Populus trichocarpa]_x0001_gi	B9I5S0;	GO:0006629;GO:0016788	pop:POPTR_571136
unigene01390	1433	gi|225426775|ref|XP_002282807.1|	PREDICTED: hypothetical protein [Vitis vinifera]
unigene01391	1434	gi|255555215|ref|XP_002518644.1|	Pumilio domain-containing protein C6G9.14, putative [Ricinus communis]_x0001_gi	B9RY60;	GO:0003723;GO:0005488;GO:0005488	rcu:RCOM_0810340
unigene01392	1439	gi|225441702|ref|XP_002282897.1|	PREDICTED: hypothetical protein [Vitis vinifera]_x0001_gi	D7TI19;		vvi:100241856
unigene01393	1432	gi|225470344|ref|XP_002267854.1|	PREDICTED: hypothetical protein [Vitis vinifera]
unigene01394	1433	gi|270229269|emb|CBI18197.1|	unnamed protein product [Vitis vinifera]
unigene01395	1438	gi|225470631|ref|XP_002265758.1|	PREDICTED: hypothetical protein [Vitis vinifera]
unigene01396	1439	gi|255587597|ref|XP_002534326.1|	Potassium transporter, putative [Ricinus communis]_x0001_gi	B9T7V7;	GO:0006813;GO:0006813;GO:0015079;GO:0015079;GO:0016020;GO:0016020	rcu:RCOM_0285890
unigene01397	1438	gi|225446491|ref|XP_002278211.1|	PREDICTED: hypothetical protein [Vitis vinifera]
unigene01398	1440	gi|224053527|ref|XP_002297857.1|	serine/threonine protein kinase PBS1 [Populus trichocarpa]_x0001_gi	B9GMP8;	GO:0000166;GO:0004672;GO:0004672;GO:0004672;GO:0004674;GO:0004674;GO:0005524;GO:0005524;GO:0005524;GO:0005524;GO:0006468;GO:0006468;GO:0006468;GO:0006468;GO:0016301	pop:POPTR_548061
unigene01399	1413						ko:K13430
unigene01400	1430	gi|225426399|ref|XP_002272722.1|	PREDICTED: hypothetical protein [Vitis vinifera]
unigene01401	1431	gi|164374639|gb|ABY52426.1|	NN mitogen-activated protein kinase [Nicotiana tabacum]	B0FX62;	GO:0004672;GO:0004672;GO:0004674;GO:0005524;GO:0005524;GO:0006468;GO:0006468;GO:0006468;GO:0016301
unigene01402	1431	gi|270240985|emb|CBI28214.1|	unnamed protein product [Vitis vinifera]
unigene01403	1420	gi|117067068|gb|ABK32073.1|	monodehydroascorbate reductase [Acanthus ebracteatus]	A0MQ80;	GO:0016491;GO:0016491;GO:0050660;GO:0050660;GO:0055114;GO:0055114
unigene01404	1437	gi|171854665|dbj|BAG16522.1|	putative MATE family transporter [Capsicum chinense]	B1Q481;	GO:0006855;GO:0015238;GO:0015297;GO:0016020;GO:0055085
unigene01405	1435	gi|270243088|emb|CBI30028.1|	unnamed protein product [Vitis vinifera]
unigene01406	1437	gi|6094335|sp|O82147.1|SPDE_COFAR	SPDE_COFAR RecName: Full=Spermidine synthase; Short=SPDSY; AltName: Full=Putrescine aminopropyltransferase_x0001_gi	O82147;	GO:0003824;GO:0004766;GO:0008295;GO:0016740
unigene01407	1430	gi|464849|sp|P33629.1|TBA_PRUDU	TBA_PRUDU RecName: Full=Tubulin alpha chain_x0001_gi	P33629;	GO:0000166;GO:0003924;GO:0003924;GO:0005198;GO:0005525;GO:0005525;GO:0005525;GO:0005525;GO:0005525;GO:0005525;GO:0005874;GO:0005874;GO:0005874;GO:0005874;GO:0007017;GO:0007017;GO:0007018;GO:0043234;GO:0043234;GO:0043234;GO:0051258;GO:0051258;GO:0051258
unigene01408	1435	gi|225438093|ref|XP_002272576.1|	PREDICTED: hypothetical protein [Vitis vinifera]
unigene01409	1428	gi|225432534|ref|XP_002277654.1|	PREDICTED: hypothetical protein [Vitis vinifera]
unigene01410	1434	gi|169144941|gb|ACA49228.1|	putative polygalacturonase [Olea europaea]	B1PK08;	GO:0004650;GO:0005975;GO:0008152;GO:0016787;GO:0016798
unigene01411	1432	gi|225432256|ref|XP_002271765.1|	PREDICTED: hypothetical protein [Vitis vinifera]_x0001_gi	D7T6C8;		vvi:100240940
unigene01412	1430	gi|255556015|ref|XP_002519042.1|	protein binding protein, putative [Ricinus communis]_x0001_gi	B9RZ73;	GO:0005515;GO:0008270;GO:0046872	rcu:RCOM_0935970	ko:K10393
unigene01413	1434	gi|270227914|emb|CBI16627.1|	unnamed protein product [Vitis vinifera]
unigene01414	1425	gi|225457805|ref|XP_002265920.1|	PREDICTED: hypothetical protein [Vitis vinifera]
unigene01415	1419
unigene01416	1418	gi|270247549|emb|CBI32923.1|	unnamed protein product [Vitis vinifera]
unigene01417	1431	gi|225461361|ref|XP_002284668.1|	PREDICTED: hypothetical protein [Vitis vinifera]_x0001_gi	E0CSQ1;		vvi:100243607
unigene01418	1429	gi|255640975|gb|ACU20767.1|	unknown [Glycine max]	C6TG15;
unigene01419	1429	gi|15230896|ref|NP_189208.1|	PP2AA2 (PROTEIN PHOSPHATASE 2A SUBUNIT A2); protein phosphatase type 2A regulator [Arabidopsis thaliana]_x0001_gi	Q38950;	GO:0005488;GO:0005488	ath:AT3G25800
unigene01420	1433	gi|270313549|gb|ACZ73829.1|	spermidine synthase [Olea europaea]	D2K8S6;	GO:0003824;GO:0004766;GO:0016740		ko:K03456
unigene01421	1428	gi|255583208|ref|XP_002532369.1|	conserved hypothetical protein [Ricinus communis]_x0001_gi	B9T2A0;		rcu:RCOM_0463550
unigene01422	1424	gi|118486369|gb|ABK95025.1|	unknown [Populus trichocarpa]_x0001_gi	A9PF72;	GO:0003824;GO:0003824;GO:0006525;GO:0008483;GO:0008483;GO:0030170;GO:0030170;GO:0030170
unigene01423	1434	gi|48210029|gb|AAT40540.1|	kelch repeat-containing F-box family protein, putative [Solanum demissum]	Q6L3I4;
unigene01424	1433	gi|225439570|ref|XP_002264939.1|	PREDICTED: hypothetical protein [Vitis vinifera]
unigene01425	1411	gi|225441317|ref|XP_002275980.1|	PREDICTED: hypothetical protein [Vitis vinifera]
unigene01426	1430	gi|255554262|ref|XP_002518171.1|	chaperonin-60kD, ch60, putative [Ricinus communis]_x0001_gi	B9RWQ2;	GO:0000166;GO:0005515;GO:0005524;GO:0005524;GO:0005524;GO:0005524;GO:0005737;GO:0006457;GO:0042026;GO:0044267;GO:0051082	rcu:RCOM_1023530
unigene01427	1431	gi|75308025|sp|Q9AT55.1|METK2_ELAUM	METK2_ELAUM RecName: Full=S-adenosylmethionine synthetase 2; Short=AdoMet synthetase 2; AltName: Full=Methionine adenosyltransferase 2; Short=MAT 2_x0001_gi	Q9AT55;	GO:0000166;GO:0004478;GO:0004478;GO:0005524;GO:0005524;GO:0005737;GO:0005737;GO:0006730;GO:0006730;GO:0016740;GO:0046872		ko:K04077
unigene01428	1427	gi|225465837|ref|XP_002264626.1|	PREDICTED: hypothetical protein isoform 1 [Vitis vinifera]
unigene01429	1424	gi|225436600|ref|XP_002279595.1|	PREDICTED: hypothetical protein [Vitis vinifera]_x0001_gi	D7T142;		vvi:100246553
unigene01430	1429	gi|297178|emb|CAA37333.1|	alcohol dehydrogenase [Solanum tuberosum]	P14673;	GO:0003824;GO:0004022;GO:0005488;GO:0005737;GO:0005737;GO:0008152;GO:0008270;GO:0008270;GO:0008270;GO:0016491;GO:0016491;GO:0016491;GO:0016491;GO:0016491;GO:0046872;GO:0055114;GO:0055114;GO:0055114;GO:0055114
unigene01431	1423	gi|225462254|ref|XP_002263263.1|	PREDICTED: hypothetical protein [Vitis vinifera]_x0001_gi	D7T0U8;		vvi:100265689
unigene01432	1431	gi|28261699|ref|NP_783214.1|	ribosomal protein S16 [Atropa belladonna]_x0001_gi	Q8S8Y5;	GO:0003735;GO:0003735;GO:0005622;GO:0005622;GO:0005840;GO:0005840;GO:0005840;GO:0006412;GO:0006412;GO:0009507;GO:0009507;GO:0009536;GO:0030529		ko:K00134
unigene01433	1413	gi|224127276|ref|XP_002320033.1|	predicted protein [Populus trichocarpa]_x0001_gi	B9IBR9;	GO:0000166;GO:0003824;GO:0005388;GO:0005524;GO:0005524;GO:0005524;GO:0005524;GO:0005524;GO:0005524;GO:0006754;GO:0006754;GO:0006754;GO:0006754;GO:0006754;GO:0006754;GO:0006754;GO:0006812;GO:0006812;GO:0006816;GO:0008152;GO:0015085;GO:0015662;GO:0015662;GO	pop:POPTR_730788
unigene01434	1427	gi|225432155|ref|XP_002266358.1|	PREDICTED: hypothetical protein [Vitis vinifera]_x0001_gi	A7NVX9;	GO:0000166;GO:0004478;GO:0004478;GO:0005524;GO:0005524;GO:0005737;GO:0005737;GO:0006730;GO:0006730;GO:0016740;GO:0046872	vvi:100244176
unigene01435	1429	gi|4539543|emb|CAB39974.1|	glyceraldehyde-3-phosphate dehydrogenase [Nicotiana tabacum]	Q9XG67;	GO:0003824;GO:0004365;GO:0004365;GO:0005488;GO:0006006;GO:0006006;GO:0008152;GO:0008943;GO:0016491;GO:0051287;GO:0051287;GO:0055114;GO:0055114;GO:0055114		ko:K00789
unigene01436	1423	gi|162279932|ref|NP_064080.2|	NADH dehydrogenase subunit 4 [Beta vulgaris subsp. vulgaris]_x0001_gi	Q9MF62;	GO:0005739;GO:0008137;GO:0008137;GO:0008137;GO:0008137;GO:0016491;GO:0042773;GO:0042773;GO:0042773;GO:0055114;GO:0055114;GO:0055114;GO:0055114
unigene01437	1420	gi|225469774|ref|XP_002274117.1|	PREDICTED: hypothetical protein [Vitis vinifera]_x0001_gi	A5C3N2;	GO:0005488;GO:0005488;GO:0005739;GO:0006810;GO:0006810;GO:0006839;GO:0016020;GO:0016020;GO:0016020;GO:0016021;GO:0055085	vvi:100266307
unigene01438	1425	gi|225446124|ref|XP_002275399.1|	PREDICTED: hypothetical protein [Vitis vinifera]
unigene01439	1424	gi|225426316|ref|XP_002268779.1|	PREDICTED: hypothetical protein [Vitis vinifera]_x0001_gi	D7TVG8;		vvi:100251292
unigene01440	1426	gi|255579669|ref|XP_002530674.1|	endomembrane protein emp70, putative [Ricinus communis]_x0001_gi	B9SXF5;	GO:0016021	rcu:RCOM_0321070	ko:K01784
unigene01441	1424	gi|270253310|emb|CBI19921.1|	unnamed protein product [Vitis vinifera]
unigene01442	1415	gi|255585735|ref|XP_002533549.1|	calmodulin binding protein, putative [Ricinus communis]_x0001_gi	B9T5N0;		rcu:RCOM_0331520
unigene01443	1424	gi|162135178|gb|ABX82698.1|	stay green protein [Capsicum annuum]_x0001_gi	A9YF60;
unigene01444	1426	gi|15077107|gb|AAK83073.1|AF288920_1	AF288920_1 putative cytosolic NADP-malic enzyme [Flaveria pringlei]	Q94G03;	GO:0003824;GO:0004470;GO:0005488;GO:0006108;GO:0008152;GO:0016491;GO:0016491;GO:0016616;GO:0016616;GO:0046872;GO:0046872;GO:0051287;GO:0055114;GO:0055114
unigene01445	1423	gi|225456301|ref|XP_002279969.1|	PREDICTED: hypothetical protein [Vitis vinifera]
unigene01446	1422	gi|88604736|gb|ABD46739.1|	leucine-rich repeat protein [Nicotiana tabacum]	D2CFI9;	GO:0005515
unigene01447	1425	gi|225440145|ref|XP_002283240.1|	PREDICTED: hypothetical protein [Vitis vinifera]_x0001_gi	A5AMT9;	GO:0003676	vvi:100251643
unigene01448	1424
unigene01449	1423	gi|60459371|gb|AAX20031.1|	RING-finger protein [Capsicum annuum]	Q08ET6;	GO:0005515;GO:0008270;GO:0046872
unigene01450	1423	gi|225451379|ref|XP_002263856.1|	PREDICTED: hypothetical protein [Vitis vinifera]_x0001_gi	D7TSJ8;		vvi:100246404
unigene01451	1421	gi|255581759|ref|XP_002531681.1|	transketolase, putative [Ricinus communis]_x0001_gi	B9T0B2;	GO:0003824;GO:0003824;GO:0004802;GO:0008152;GO:0008152;GO:0016740;GO:0047896	rcu:RCOM_0262670	ko:K01915
unigene01452	1419	gi|225433606|ref|XP_002273725.1|	PREDICTED: hypothetical protein [Vitis vinifera]_x0001_gi	D7SNI5;		vvi:100248761	ko:K00615
unigene01453	1418	gi|147838831|emb|CAN67151.1|	hypothetical protein [Vitis vinifera]	A5AU02;
unigene01454	1396	gi|225424031|ref|XP_002283449.1|	PREDICTED: hypothetical protein [Vitis vinifera]_x0001_gi	A5BMV4;	GO:0006457;GO:0031072;GO:0031072;GO:0031072;GO:0051082	vvi:100252578
unigene01455	1420	gi|255581367|ref|XP_002531492.1|	ATP synthase f1, gamma subunit, putative [Ricinus communis]_x0001_gi	B9SZS3;	GO:0006754;GO:0006810;GO:0006811;GO:0015986;GO:0015992;GO:0016787;GO:0045261;GO:0045261;GO:0046933;GO:0046961	rcu:RCOM_1107030
unigene01456	1416	gi|147858550|emb|CAN78871.1|	hypothetical protein [Vitis vinifera]	A5BCM9;	GO:0005515;GO:0008270;GO:0046872		ko:K02136
unigene01457	1421	gi|255587133|ref|XP_002534151.1|	RNA 3' terminal phosphate cyclase, putative [Ricinus communis]_x0001_gi	B9T7D2;	GO:0003824;GO:0003963;GO:0016874	rcu:RCOM_0159640
unigene01458	1385	gi|225444009|ref|XP_002281463.1|	PREDICTED: hypothetical protein [Vitis vinifera]				ko:K11108
unigene01459	1419	gi|225467738|ref|XP_002263361.1|	PREDICTED: hypothetical protein, partial [Vitis vinifera]
unigene01460	1422	gi|224106427|ref|XP_002314161.1|	predicted protein [Populus trichocarpa]_x0001_gi	B9HPD8;		pop:POPTR_558036
unigene01461	1421	gi|147802902|emb|CAN70740.1|	hypothetical protein [Vitis vinifera]	A5BZB6;	GO:0006629;GO:0016788
unigene01462	1413	gi|225443272|ref|XP_002273552.1|	PREDICTED: hypothetical protein [Vitis vinifera]
unigene01463	1414	gi|14626761|gb|AAK71662.1|AF395901_1	AF395901_1 mature anther-specific protein LAT61 [Solanum lycopersicum]	Q94ET3;
unigene01464	1412	gi|225462886|ref|XP_002263219.1|	PREDICTED: hypothetical protein [Vitis vinifera]_x0001_gi	D7U696;		vvi:100257447
unigene01465	1390	gi|255574009|ref|XP_002527922.1|	copper amine oxidase, putative [Ricinus communis]_x0001_gi	B9SPK3;	GO:0005507;GO:0005507;GO:0005507;GO:0005507;GO:0005507;GO:0008131;GO:0008131;GO:0008131;GO:0008131;GO:0008131;GO:0009308;GO:0009308;GO:0009308;GO:0009308;GO:0009308;GO:0048038;GO:0048038;GO:0048038;GO:0048038;GO:0048038;GO:0055114;GO:0055114;GO:0055114;GO	rcu:RCOM_0024700
unigene01466	1418	gi|27529846|dbj|BAC53938.1|	Myb-like protein [Nicotiana tabacum]	Q8H0H0;	GO:0003677;GO:0003677;GO:0003677;GO:0005634;GO:0045449		ko:K00276
unigene01467	1418	gi|240255754|ref|NP_849299.4|	UBQ10 (POLYUBIQUITIN 10); protein binding [Arabidopsis thaliana]_x0001_gi	Q8H159;		ath:AT4G05320
unigene01468	1404	gi|225435945|ref|XP_002268336.1|	PREDICTED: hypothetical protein [Vitis vinifera]_x0001_gi	D7T1D9;		vvi:100247894	ko:K08770
unigene01469	1404	gi|255539545|ref|XP_002510837.1|	Transcriptional corepressor SEUSS, putative [Ricinus communis]_x0001_gi	B9R9G2;		rcu:RCOM_1496960
unigene01470	1417	gi|224135473|ref|XP_002322082.1|	predicted protein [Populus trichocarpa]_x0001_gi	B9IE91;	GO:0008168	pop:POPTR_251451
unigene01471	1410	gi|224074891|ref|XP_002304478.1|	predicted protein [Populus trichocarpa]_x0001_gi	B9GWF3;	GO:0003824;GO:0003824;GO:0003978;GO:0005488;GO:0006012;GO:0008152;GO:0016853;GO:0044237;GO:0050662	pop:POPTR_817341
unigene01472	1417	gi|270234648|emb|CBI23250.1|	unnamed protein product [Vitis vinifera]				ko:K01784
unigene01473	1416	gi|10185719|gb|AAG14416.1|AF248538_1	AF248538_1 NTS1 protein [Nicotiana tabacum]	Q9FV64;	GO:0004650;GO:0005975;GO:0007047;GO:0008152;GO:0016787;GO:0016798
unigene01474	1407	gi|224099953|ref|XP_002311685.1|	predicted protein [Populus trichocarpa]_x0001_gi	B9HKS3;	GO:0016614;GO:0016614;GO:0050660	pop:POPTR_832844
unigene01475	1411	gi|105922617|gb|ABF81426.1|	NBS-LRR type disease resistance protein [Populus trichocarpa]	Q19PN1;	GO:0000166;GO:0005524;GO:0005524;GO:0006915;GO:0006952
unigene01476	1414	gi|225445460|ref|XP_002285108.1|	PREDICTED: hypothetical protein [Vitis vinifera]
unigene01477	1400	gi|225435642|ref|XP_002285662.1|	PREDICTED: hypothetical protein [Vitis vinifera]_x0001_gi	D7SLE6;		vvi:100262068
unigene01478	1406	gi|224103699|ref|XP_002313160.1|	predicted protein [Populus trichocarpa]_x0001_gi	B9HS87;		pop:POPTR_1087283
unigene01479	1416	gi|77998071|gb|ABB16418.1|	mitogen-activated protein kinase Ntf4-2 [Nicotiana tabacum]	Q38HM5;	GO:0000166;GO:0004672;GO:0004672;GO:0004672;GO:0004674;GO:0004674;GO:0004674;GO:0004707;GO:0004707;GO:0005524;GO:0005524;GO:0005524;GO:0005524;GO:0005524;GO:0005524;GO:0005524;GO:0006468;GO:0006468;GO:0006468;GO:0006468;GO:0006468;GO:0006468;GO:0006468;GO
unigene01480	1411	gi|147774374|emb|CAN72399.1|	hypothetical protein [Vitis vinifera]	A5BJ31;
unigene01481	1414	gi|225458085|ref|XP_002280655.1|	PREDICTED: hypothetical protein [Vitis vinifera]
unigene01482	1408	gi|255545020|ref|XP_002513571.1|	spermidine synthase 1, putative [Ricinus communis]_x0001_gi	B9RIK2;	GO:0003824;GO:0008168;GO:0016740;GO:0030750	rcu:RCOM_1579780
unigene01483	1412	gi|255542876|ref|XP_002512501.1|	calreticulin, putative [Ricinus communis]_x0001_gi	B9RFI2;P93508	GO:0005509;GO:0005509;GO:0005509;GO:0005509;GO:0005783;GO:0005783;GO:0005783;GO:0006457;GO:0006457;GO:0051082;GO:0051082	rcu:RCOM_1434770	ko:K00797
unigene01484	1412	gi|225444295|ref|XP_002263615.1|	PREDICTED: hypothetical protein [Vitis vinifera]_x0001_gi	A5AKT2;		vvi:100245293	ko:K08057
unigene01485	1408	gi|225436114|ref|XP_002278363.1|	PREDICTED: hypothetical protein isoform 1 [Vitis vinifera]				ko:K01728
unigene01486	1412	gi|224079219|ref|XP_002305797.1|	predicted protein [Populus trichocarpa]_x0001_gi	B9H2U7;	GO:0003824;GO:0004455;GO:0004455;GO:0004455;GO:0005488;GO:0008152;GO:0008652;GO:0009082;GO:0009082;GO:0016491;GO:0016491;GO:0016491;GO:0046872;GO:0050662;GO:0055114;GO:0055114;GO:0055114;GO:0055114	pop:POPTR_817858
unigene01487	1412	gi|225428926|ref|XP_002262649.1|	PREDICTED: hypothetical protein [Vitis vinifera]	D7SXT8;		vvi:100254953	ko:K00053
unigene01488	1411	gi|6714524|dbj|BAA89476.1|	polygalacturonase [Salix gilgiana]	Q9MBC0;	GO:0004650;GO:0005975;GO:0007047;GO:0008152;GO:0016787;GO:0016798
unigene01489	1401	gi|270233901|emb|CBI22509.1|	unnamed protein product [Vitis vinifera]
unigene01490	1411	gi|225428973|ref|XP_002264383.1|	PREDICTED: hypothetical protein [Vitis vinifera]_x0001_gi	D7SXR5;		vvi:100253136
unigene01491	1411	gi|198400339|gb|ACH87178.1|	unknown protein [Camellia sinensis]	B5TV73;
unigene01492	1407	gi|147797924|emb|CAN69468.1|	hypothetical protein [Vitis vinifera]	A5AXI2;
unigene01493	1409	gi|224076114|ref|XP_002335829.1|	predicted protein [Populus trichocarpa]_x0001_gi	B9NKP8;		pop:POPTR_677982
unigene01494	1410	gi|225440638|ref|XP_002278975.1|	PREDICTED: hypothetical protein [Vitis vinifera]_x0001_gi	D7THA1;		vvi:100247677
unigene01495	1406	gi|7671234|gb|AAF66436.1|AF249917_1	AF249917_1 ADP-glucose pyrophosphorylase large subunit [Perilla frutescens]	Q9M4W5;	GO:0005978;GO:0008878;GO:0008878;GO:0009058;GO:0009507;GO:0016740;GO:0016779;GO:0016779		ko:K03038
unigene01496	1408	gi|255567166|ref|XP_002524564.1|	Endosomal P24A protein precursor, putative [Ricinus communis]_x0001_gi	B9SEZ5;	GO:0016021	rcu:RCOM_1211460
unigene01497	1402	gi|225452968|ref|XP_002284346.1|	PREDICTED: hypothetical protein [Vitis vinifera]_x0001_gi	A5AVX9;	GO:0003824;GO:0005488;GO:0008152;GO:0016491;GO:0016616;GO:0016616;GO:0016616;GO:0016616;GO:0051287;GO:0051287;GO:0051287;GO:0051287;GO:0055114;GO:0055114;GO:0055114;GO:0055114	vvi:100264653
unigene01498	1403	gi|225451126|ref|XP_002269068.1|	PREDICTED: hypothetical protein [Vitis vinifera]				ko:K00012
unigene01499	1410	gi|142942407|gb|ABO92982.1|	putative AAA ATPase [Solanum tuberosum]	A4UV22;	GO:0000166;GO:0000166;GO:0005524;GO:0005524;GO:0005524;GO:0017111
unigene01500	1407	gi|255581402|ref|XP_002531509.1|	catalytic, putative [Ricinus communis]_x0001_gi	B9SZU0;	GO:0004180;GO:0006508;GO:0008236;GO:0016787	rcu:RCOM_0291690
unigene01501	1409	gi|225423591|ref|XP_002273828.1|	PREDICTED: hypothetical protein [Vitis vinifera]
unigene01502	1410	gi|111054802|gb|ABG88130.2|	ER-type omega-3 fatty acid desaturase [Olea europaea]	Q0PMN6;	GO:0006629;GO:0016491;GO:0055114
unigene01503	1409	gi|118486455|gb|ABK95067.1|	unknown [Populus trichocarpa]	A9PFB4;
unigene01504	1407	gi|187609478|gb|ACD13265.1|	cinnamoyl-CoA reductase [Paulownia sp. ZKC-2008]	B8Q190;	GO:0003824;GO:0003824;GO:0005488;GO:0008152;GO:0044237;GO:0050662
unigene01505	1407	gi|225458603|ref|XP_002282770.1|	PREDICTED: hypothetical protein [Vitis vinifera]
unigene01506	1406	gi|225426420|ref|XP_002270094.1|	PREDICTED: hypothetical protein [Vitis vinifera]
unigene01507	1407	gi|82734187|emb|CAJ44127.1|	chalcone synthase [Misopates orontium]	Q2WBN0;	GO:0003824;GO:0003824;GO:0008152;GO:0008152;GO:0008415;GO:0008415;GO:0008415;GO:0008415;GO:0009058;GO:0009058;GO:0009058;GO:0016740;GO:0016747
unigene01508	1404	gi|219842168|dbj|BAH10641.1|	2-methyl-6-phytylbenzoquinone methyltranferase [Hevea brasiliensis]	B7X938;	GO:0008152;GO:0008168
unigene01509	1404	gi|225434806|ref|XP_002282726.1|	PREDICTED: hypothetical protein [Vitis vinifera]_x0001_gi	D7SK79;		vvi:100243231
unigene01510	1406	gi|255564387|ref|XP_002523190.1|	ARF GTPase activator, putative [Ricinus communis]_x0001_gi	B9SB30;	GO:0008060;GO:0008270;GO:0032312	rcu:RCOM_1337990
unigene01511	1407	gi|225437893|ref|XP_002265999.1|	PREDICTED: hypothetical protein [Vitis vinifera]_x0001_gi	D7U3B9;		vvi:100232923
unigene01512	1404	gi|7682432|gb|AAF67262.1|AF165186_1	AF165186_1 MAP kinase kinase [Nicotiana tabacum]	Q9M6Q9;	GO:0000166;GO:0004672;GO:0004672;GO:0004672;GO:0004674;GO:0004674;GO:0004674;GO:0005524;GO:0005524;GO:0005524;GO:0005524;GO:0005524;GO:0006468;GO:0006468;GO:0006468;GO:0006468;GO:0006468;GO:0016301
unigene01513	1403	gi|118486132|gb|ABK94909.1|	unknown [Populus trichocarpa]	A9PEV6;	GO:0000166;GO:0000166;GO:0005524;GO:0005524;GO:0005524;GO:0005737;GO:0016787;GO:0017111;GO:0030163
unigene01514	1399	gi|29826244|gb|AAO91862.1|	TGB12K interacting protein 3 [Nicotiana tabacum]	Q84P55;
unigene01515	1401	gi|225442673|ref|XP_002284773.1|	PREDICTED: hypothetical protein [Vitis vinifera]
unigene01516	1406	gi|464734|sp|P35007.1|SAHH_CATRO	SAHH_CATRO RecName: Full=Adenosylhomocysteinase; Short=AdoHcyase; AltName: Full=S-adenosyl-L-homocysteine hydrolase_x0001_gi	P35007;	GO:0003824;GO:0004013;GO:0004013;GO:0004013;GO:0005488;GO:0006730;GO:0006730;GO:0006730;GO:0006950;GO:0008152;GO:0016787
unigene01517	1404	gi|1170507|sp|P41380.1|IF4A3_NICPL	IF4A3_NICPL RecName: Full=Eukaryotic initiation factor 4A-3; Short=eIF-4A-3; AltName: Full=ATP-dependent RNA helicase eIF4A-3_x0001_gi	P41380;	GO:0000166;GO:0003676;GO:0003676;GO:0003723;GO:0003743;GO:0004386;GO:0004386;GO:0005524;GO:0005524;GO:0005524;GO:0006412;GO:0008026;GO:0016787
unigene01518	1404	gi|225436339|ref|XP_002268701.1|	PREDICTED: hypothetical protein [Vitis vinifera]_x0001_gi	A5BWG3;	GO:0004664;GO:0004664;GO:0009094;GO:0009094	vvi:100267022
unigene01519	1395	gi|225452936|ref|XP_002284184.1|	PREDICTED: hypothetical protein [Vitis vinifera]
unigene01520	1379	gi|48210029|gb|AAT40540.1|	kelch repeat-containing F-box family protein, putative [Solanum demissum]	Q6L3I4;
unigene01521	1401	gi|89474462|gb|ABD72958.1|	GRAS1 [Solanum lycopersicum]	Q00LP7;	GO:0006350;GO:0045449
unigene01522	1392	gi|48209877|gb|AAT40483.1|	putative UDP-galactose transporter [Solanum demissum]	Q6L4J7;	GO:0016020;GO:0016021;GO:0055085
unigene01523	1403	gi|225436624|ref|XP_002280005.1|	PREDICTED: hypothetical protein [Vitis vinifera]_x0001_gi	D7T153;		vvi:100243157
unigene01524	1399	gi|225429470|ref|XP_002277611.1|	PREDICTED: hypothetical protein [Vitis vinifera]_x0001_gi	D7STM8;		vvi:100252510	ko:K09595
unigene01525	1399	gi|225459599|ref|XP_002285868.1|	PREDICTED: hypothetical protein [Vitis vinifera]_x0001_gi	E0CR43;		vvi:100266082
unigene01526	1392	gi|225437402|ref|XP_002268231.1|	PREDICTED: hypothetical protein [Vitis vinifera]_x0001_gi	D7U2A7;		vvi:100267476	ko:K10756
unigene01527	1398	gi|270257494|emb|CBI39537.1|	unnamed protein product [Vitis vinifera]				ko:K14567
unigene01528	1401	gi|225458055|ref|XP_002278300.1|	PREDICTED: hypothetical protein [Vitis vinifera]
unigene01529	1398	gi|77416977|gb|ABA81884.1|	nuclear RNA binding protein-like [Solanum tuberosum]	Q38M48;
unigene01530	1400	gi|225446449|ref|XP_002277029.1|	PREDICTED: similar to AtRPN1a/RPN1A (26S proteasome regulatory subunit S2 1A); binding [Vitis vinifera]_x0001_gi	E0CTI4;		vvi:100255701
unigene01531	1379	gi|225454456|ref|XP_002280548.1|	PREDICTED: hypothetical protein [Vitis vinifera]_x0001_gi	D7UCL3;		vvi:100244718	ko:K03028
unigene01532	1397	gi|225457425|ref|XP_002284929.1|	PREDICTED: hypothetical protein [Vitis vinifera]
unigene01533	1398	gi|7211741|gb|AAF40414.1|AF216783_1	AF216783_1 papain-like cysteine proteinase isoform I [Ipomoea batatas]	Q84RM9;	GO:0004197;GO:0006508;GO:0006508;GO:0008233;GO:0008234;GO:0008234;GO:0008234;GO:0016787
unigene01534	1399	gi|224131472|ref|XP_002321093.1|	predicted protein [Populus trichocarpa]_x0001_gi	B9IA97;	GO:0000166;GO:0004672;GO:0004672;GO:0004672;GO:0005515;GO:0005524;GO:0005524;GO:0005524;GO:0005524;GO:0006468;GO:0006468;GO:0006468;GO:0016020;GO:0016021	pop:POPTR_572898
unigene01535	1397	gi|224116236|ref|XP_002317246.1|	predicted protein [Populus trichocarpa]_x0001_gi	B9HYN1;	GO:0005198	pop:POPTR_887384
unigene01536	1398	gi|255543024|ref|XP_002512575.1|	nucleic acid binding protein, putative [Ricinus communis]_x0001_gi	B9RFQ6;		rcu:RCOM_1436620
unigene01537	1399	gi|257815407|gb|ACV70032.1|	3-ketoacyl CoA thiolase 1 [Petunia x hybrida]	C8YNG6;	GO:0003824;GO:0003824;GO:0008152;GO:0008152;GO:0008152;GO:0008152;GO:0008152;GO:0008152;GO:0008152;GO:0008152;GO:0008415;GO:0016740;GO:0016747;GO:0016747;GO:0016747;GO:0016747;GO:0016747;GO:0016747
unigene01538	1399	gi|225461961|ref|XP_002270197.1|	PREDICTED: hypothetical protein [Vitis vinifera]_x0001_gi	D7UAJ5;		vvi:100253176
unigene01539	1398	gi|23957318|gb|AAN40745.1|	S-adenosyl-L-methionine:salicylic acid methyltransferase [Antirrhinum majus]	Q8H6N2;	GO:0008168;GO:0008168;GO:0016740
unigene01540	1398	gi|18395805|ref|NP_566136.1|	armadillo/beta-catenin repeat family protein [Arabidopsis thaliana]_x0001_gi	Q9SGH8;	GO:0005488;GO:0005488	ath:AT3G01400
unigene01541	1397
unigene01542	1386	gi|225442859|ref|XP_002281455.1|	PREDICTED: hypothetical protein [Vitis vinifera]
unigene01543	1396	gi|270258202|emb|CBI40238.1|	unnamed protein product [Vitis vinifera]
unigene01544	1381	gi|224081897|ref|XP_002306519.1|	oligopeptide transporter OPT family [Populus trichocarpa]_x0001_gi	B9H6S1;	GO:0055085;GO:0055085	pop:POPTR_760608
unigene01545	1392	gi|225439350|ref|XP_002270570.1|	PREDICTED: hypothetical protein [Vitis vinifera]
unigene01546	1391	gi|225430400|ref|XP_002285386.1|	PREDICTED: hypothetical protein [Vitis vinifera]
unigene01547	1393	gi|7435386|pir||S46530
unigene01548	1390	gi|224038262|gb|ACN38266.1|	GDP-D-mannose pyrophosphorylase [Actinidia latifolia]	C0KWD9;	GO:0008928;GO:0009058;GO:0016740;GO:0016740;GO:0016779;GO:0016779
unigene01549	1389	gi|148888525|gb|ABR15768.1|	phenylacetaldehyde reductase [Solanum lycopersicum]	A6N6K7;	GO:0003824;GO:0003824;GO:0005488;GO:0008152;GO:0044237;GO:0050662
unigene01550	1391	gi|147782460|emb|CAN61919.1|	hypothetical protein [Vitis vinifera]	A5BY47;	GO:0000166;GO:0000166;GO:0005488;GO:0005524;GO:0005524;GO:0005524;GO:0005524;GO:0005524;GO:0016787;GO:0017111
unigene01551	1390	gi|25989478|gb|AAL93621.1|	enoyl ACP reductase [Olea europaea subsp. europaea]	Q8GVC8;	GO:0003824;GO:0004318;GO:0005488;GO:0006633;GO:0008152;GO:0008152;GO:0008152;GO:0016491;GO:0016491;GO:0055114;GO:0055114
unigene01552	1386	gi|93115321|gb|ABE98329.1|	SRC2-like protein [Nicotiana benthamiana]	A4K8J6;
unigene01553	1375
unigene01554	1392	gi|255539262|ref|XP_002510696.1|	calcium ion binding protein, putative [Ricinus communis]_x0001_gi	B9R8Q3;	GO:0005509;GO:0005509	rcu:RCOM_1601620
unigene01555	1385
unigene01556	1387	gi|225456079|ref|XP_002280824.1|	PREDICTED: hypothetical protein [Vitis vinifera]
unigene01557	1388	gi|225462058|ref|XP_002275829.1|	PREDICTED: hypothetical protein [Vitis vinifera]_x0001_gi	D7UAQ2;		vvi:100253252
unigene01558	1385	gi|255546721|ref|XP_002514419.1|	Chaperone protein dnaJ, putative [Ricinus communis]_x0001_gi	Q0PGF2;	GO:0005524;GO:0005737;GO:0006457;GO:0006457;GO:0006457;GO:0006457;GO:0006457;GO:0009408;GO:0031072;GO:0031072;GO:0031072;GO:0031072;GO:0046872;GO:0051082;GO:0051082;GO:0051082;GO:0051082;GO:0051082;GO:0051082	rcu:RCOM_0940570
unigene01559	1390	gi|225463189|ref|XP_002267563.1|	PREDICTED: hypothetical protein [Vitis vinifera]				ko:K09503
unigene01560	1384	gi|225424683|ref|XP_002263287.1|	PREDICTED: hypothetical protein [Vitis vinifera]
unigene01561	1377	gi|225444981|ref|XP_002282754.1|	PREDICTED: hypothetical protein [Vitis vinifera]
unigene01562	1394	gi|225443978|ref|XP_002280610.1|	PREDICTED: hypothetical protein [Vitis vinifera]
unigene01563	1387	gi|225435925|ref|XP_002267920.1|	PREDICTED: hypothetical protein [Vitis vinifera]_x0001_gi	D7T1C8;		vvi:100246217
unigene01564	1391	gi|255568924|ref|XP_002525432.1|	casein kinase, putative [Ricinus communis]_x0001_gi	B9SHG2;	GO:0000166;GO:0004672;GO:0004672;GO:0004672;GO:0004674;GO:0004674;GO:0005524;GO:0005524;GO:0005524;GO:0005524;GO:0006468;GO:0006468;GO:0006468;GO:0006468;GO:0016301	rcu:RCOM_1121690	ko:K11717
unigene01565	1388	gi|224055984|ref|XP_002298710.1|	actin 1 [Populus trichocarpa]_x0001_gi	B9GGS0;	GO:0000166;GO:0005515;GO:0005524;GO:0005524;GO:0005737;GO:0005856	pop:POPTR_813612
unigene01566	1388	gi|149938964|gb|ABR45727.1|	ACT1 [Actinidia deliciosa]	A7YVW7;	GO:0000166;GO:0005515;GO:0005524;GO:0005524;GO:0005737;GO:0005856
unigene01567	1375	gi|224101381|ref|XP_002312255.1|	cytochrome P450 [Populus trichocarpa]_x0001_gi	B9HI89;	GO:0004497;GO:0004497;GO:0004497;GO:0005506;GO:0005506;GO:0009055;GO:0016491;GO:0020037;GO:0020037;GO:0046872;GO:0055114;GO:0055114	pop:POPTR_564227
unigene01568	1391	gi|147810186|emb|CAN69199.1|	hypothetical protein [Vitis vinifera]	A5AM57;	GO:0003676
unigene01569	1387	gi|225442223|ref|XP_002277829.1|	PREDICTED: hypothetical protein [Vitis vinifera]
unigene01570	1385	gi|270252619|emb|CBI19230.1|	unnamed protein product [Vitis vinifera]
unigene01571	1382	gi|255551557|ref|XP_002516824.1|	conserved hypothetical protein [Ricinus communis]_x0001_gi	B9RSV5;	GO:0005515;GO:0008270;GO:0046872	rcu:RCOM_0678880
unigene01572	1388	gi|225435323|ref|XP_002285170.1|	PREDICTED: hypothetical protein [Vitis vinifera]_x0001_gi	D7SKY8;		vvi:100265538
unigene01573	1382	gi|147791956|emb|CAN75240.1|	hypothetical protein [Vitis vinifera]	A5C2T5;	GO:0004252;GO:0006508
unigene01574	1388	gi|225465253|ref|XP_002268311.1|	PREDICTED: hypothetical protein [Vitis vinifera]_x0001_gi	D7TGM4;		vvi:100245514
unigene01575	1389	gi|225454252|ref|XP_002274726.1|	PREDICTED: hypothetical protein [Vitis vinifera]_x0001_gi	D7UCB9;		vvi:100258476
unigene01576	1386	gi|255546904|ref|XP_002514510.1|	Succinyl-CoA ligase [GDP-forming] subunit alpha-2, mitochondrial precursor, putative [Ricinus communis]_x0001_gi	B9RL91;	GO:0003824;GO:0003824;GO:0003824;GO:0003824;GO:0003878;GO:0004775;GO:0004776;GO:0005488;GO:0006099;GO:0008152;GO:0008152;GO:0008152;GO:0008152;GO:0016874	rcu:RCOM_1669400	ko:K09597
unigene01577	1374	gi|225458305|ref|XP_002282774.1|	PREDICTED: similar to glucose-6-phosphate isomerase [Vitis vinifera]_x0001_gi	E0CQ39;		vvi:100252335	ko:K01899
unigene01578	1383	gi|197260357|gb|ACH56716.1|	beta-glucosidase 08 [Solanum lycopersicum]	B5M9E5;	GO:0003824;GO:0004553;GO:0005975;GO:0005975;GO:0008152;GO:0016787;GO:0016798;GO:0043169		ko:K01810
unigene01579	1382	gi|224124968|ref|XP_002329858.1|	predicted protein [Populus trichocarpa]_x0001_gi	B9N3N0;	GO:0005507;GO:0005507;GO:0005507;GO:0005507;GO:0005507;GO:0008131;GO:0008131;GO:0008131;GO:0008131;GO:0008131;GO:0009308;GO:0009308;GO:0009308;GO:0009308;GO:0009308;GO:0016491;GO:0046872;GO:0048038;GO:0048038;GO:0048038;GO:0048038;GO:0048038;GO:0055114;GO	pop:POPTR_744008
unigene01580	1381	gi|240256209|ref|NP_568009.5|	unknown protein [Arabidopsis thaliana]_x0001_gi	Q94AH7;		ath:AT4G36850
unigene01581	1384	gi|224113879|ref|XP_002316602.1|	predicted protein [Populus trichocarpa]_x0001_gi	B9HZK2;		pop:POPTR_771068
unigene01582	1383	gi|3915037|sp|O24301.1|SUS2_PEA	SUS2_PEA RecName: Full=Sucrose synthase 2; AltName: Full=Sucrose-UDP glucosyltransferase 2_x0001_gi	O24301;	GO:0005985;GO:0009058;GO:0016157;GO:0016157;GO:0016740;GO:0016757
unigene01583	1385	gi|224092328|ref|XP_002309560.1|	predicted protein [Populus trichocarpa]_x0001_gi	B9H9B5;	GO:0016021	pop:POPTR_802398
unigene01584	1380	gi|270240278|emb|CBI27509.1|	unnamed protein product [Vitis vinifera]
unigene01585	1384	gi|225461616|ref|XP_002283002.1|	PREDICTED: hypothetical protein [Vitis vinifera]
unigene01586	1382	gi|270240434|emb|CBI27665.1|	unnamed protein product [Vitis vinifera]
unigene01587	1383	gi|59896631|gb|AAX11684.1|	perakine reductase [Rauvolfia serpentina]	Q3L181;	GO:0016491;GO:0055114
unigene01588	1359	gi|255548199|ref|XP_002515156.1|	monoxygenase, putative [Ricinus communis]_x0001_gi	B9RN17;	GO:0004497;GO:0008152;GO:0016491;GO:0055114	rcu:RCOM_1342580
unigene01589	1379	gi|224112569|ref|XP_002332745.1|	predicted protein [Populus trichocarpa]_x0001_gi	B9NBW3;	GO:0003824;GO:0003824;GO:0005488;GO:0005975;GO:0006096;GO:0006099;GO:0006108;GO:0006108;GO:0006108;GO:0008152;GO:0016491;GO:0016491;GO:0016615;GO:0016615;GO:0016616;GO:0030060;GO:0030060;GO:0044262;GO:0055114;GO:0055114;GO:0055114;GO:0055114;GO:0055114;GO	pop:POPTR_747123
unigene01590	1378	gi|225446267|ref|XP_002267381.1|	PREDICTED: hypothetical protein [Vitis vinifera]				ko:K00025
unigene01591	1378	gi|224142471|ref|XP_002324581.1|	predicted protein [Populus trichocarpa]_x0001_gi	B9IMM2;		pop:POPTR_1107186
unigene01592	1382	gi|225431904|ref|XP_002276563.1|	PREDICTED: hypothetical protein [Vitis vinifera]_x0001_gi	A5B1C7;	GO:0000272;GO:0004568;GO:0004568;GO:0005975;GO:0005975;GO:0006032;GO:0008152;GO:0016787;GO:0016798;GO:0016998	vvi:100261982
unigene01593	1381	gi|147802928|emb|CAN72877.1|	hypothetical protein [Vitis vinifera]	A5BZB0;	GO:0005488
unigene01594	1377	gi|146215994|gb|ABQ10199.1|	cysteine protease Cp1 [Actinidia deliciosa]	A5HIJ1;	GO:0004197;GO:0006508;GO:0006508;GO:0008233;GO:0008234;GO:0008234;GO:0008234;GO:0016787
unigene01595	1375	gi|34013695|gb|AAQ55962.1|	10-hydroxygeraniol oxidoreductase [Catharanthus roseus]	Q6V4H0;	GO:0003824;GO:0005488;GO:0008152;GO:0008270;GO:0008270;GO:0008270;GO:0016491;GO:0016491;GO:0016491;GO:0016491;GO:0016491;GO:0046872;GO:0055114;GO:0055114;GO:0055114;GO:0055114
unigene01596	1378	gi|225457349|ref|XP_002281757.1|	PREDICTED: hypothetical protein [Vitis vinifera]
unigene01597	1377	gi|225456934|ref|XP_002281408.1|	PREDICTED: hypothetical protein [Vitis vinifera]_x0001_gi	D7SHL6;		vvi:100262049
unigene01598	1380	gi|270228570|emb|CBI17507.1|	unnamed protein product [Vitis vinifera]
unigene01599	1381	gi|198400339|gb|ACH87178.1|	unknown protein [Camellia sinensis]	B5TV73;
unigene01600	1378	gi|270239749|emb|CBI26982.1|	unnamed protein product [Vitis vinifera]
unigene01601	1364	gi|225465267|ref|XP_002269253.1|	PREDICTED: hypothetical protein [Vitis vinifera]
unigene01602	1375	gi|225430079|ref|XP_002281842.1|	PREDICTED: hypothetical protein [Vitis vinifera]
unigene01603	1374	gi|224104811|ref|XP_002313574.1|	calcium dependent protein kinase 5 [Populus trichocarpa]_x0001_gi	B9HPN3;	GO:0000166;GO:0004672;GO:0004672;GO:0004672;GO:0004674;GO:0004674;GO:0004674;GO:0005509;GO:0005509;GO:0005515;GO:0005524;GO:0005524;GO:0005524;GO:0005524;GO:0005524;GO:0005524;GO:0006468;GO:0006468;GO:0006468;GO:0006468;GO:0006468;GO:0016301;GO:0016740	pop:POPTR_803966
unigene01604	1362	gi|270239413|emb|CBI26647.1|	unnamed protein product [Vitis vinifera]				ko:K13412
unigene01605	1379	gi|224095660|ref|XP_002310427.1|	predicted protein [Populus trichocarpa]_x0001_gi	B9HGZ9;	GO:0009058;GO:0009058;GO:0016844;GO:0016844	pop:POPTR_763807
unigene01606	1376	gi|225446437|ref|XP_002276551.1|	PREDICTED: hypothetical protein [Vitis vinifera]_x0001_gi	E0CTH7;		vvi:100253895
unigene01607	1375	gi|70568824|dbj|BAE06272.1|	cyclin D [Scutellaria baicalensis]	Q4JF76;	GO:0005634;GO:0007049;GO:0051301		ko:K00815
unigene01608	1366	gi|255551667|ref|XP_002516879.1|	helicase, putative [Ricinus communis]_x0001_gi	B9RT10;	GO:0003676;GO:0003676;GO:0003677;GO:0003677;GO:0004386;GO:0004386;GO:0005524;GO:0005524;GO:0005524;GO:0005634;GO:0006338;GO:0016585;GO:0016740;GO:0016818;GO:0031491;GO:0043044	rcu:RCOM_0680240
unigene01609	1369	gi|270234960|emb|CBI23513.1|	unnamed protein product [Vitis vinifera]				ko:K11654
unigene01610	1370	gi|114213458|dbj|BAF31132.1|	catalytic subunit of protein phosphatase 1 [Vicia faba]	Q0EAF2;	GO:0004721;GO:0016787;GO:0016787;GO:0016787
unigene01611	1376	gi|255568924|ref|XP_002525432.1|	casein kinase, putative [Ricinus communis]_x0001_gi	B9SHG2;	GO:0000166;GO:0004672;GO:0004672;GO:0004672;GO:0004674;GO:0004674;GO:0005524;GO:0005524;GO:0005524;GO:0005524;GO:0006468;GO:0006468;GO:0006468;GO:0006468;GO:0016301	rcu:RCOM_1121690
unigene01612	1376	gi|118486455|gb|ABK95067.1|	unknown [Populus trichocarpa]	A9PFB4;
unigene01613	1376	gi|225459207|ref|XP_002284042.1|	PREDICTED: similar to isoamylase-type starch-debranching enzyme 3 [Vitis vinifera]
unigene01614	1373	gi|225434243|ref|XP_002280371.1|	PREDICTED: hypothetical protein [Vitis vinifera]_x0001_gi	D7T2N2;		vvi:100249056
unigene01615	1376	gi|270240747|emb|CBI27976.1|	unnamed protein product [Vitis vinifera]				ko:K07759
unigene01616	1360	gi|90995393|gb|ABE01395.1|	phragmoplastin [Camellia sinensis]	A2T1L8;	GO:0000166;GO:0003924;GO:0003924;GO:0005525;GO:0005525;GO:0005525;GO:0005525
unigene01617	1372	gi|225448285|ref|XP_002271130.1|	PREDICTED: hypothetical protein [Vitis vinifera]
unigene01618	1376	gi|255583317|ref|XP_002532421.1|	acyltransferase, putative [Ricinus communis]_x0001_gi	B9T2F2;	GO:0008415;GO:0016740	rcu:RCOM_0834680
unigene01619	1372	gi|225442961|ref|XP_002267196.1|	PREDICTED: hypothetical protein isoform 2 [Vitis vinifera]_x0001_gi
unigene01620	1377	gi|255545670|ref|XP_002513895.1|	DNA binding protein, putative [Ricinus communis]_x0001_gi	B9RJH6;	GO:0003677;GO:0003677;GO:0003700;GO:0005634;GO:0006350;GO:0006355;GO:0045449	rcu:RCOM_1034530
unigene01621	1375	gi|112383510|gb|ABI17892.1|	sucrose phosphatase [Coffea canephora]	A7IZK6;	GO:0000287;GO:0000287;GO:0000287;GO:0003824;GO:0005986;GO:0005986;GO:0008152;GO:0016787;GO:0016791;GO:0050307;GO:0050307;GO:0050307		ko:K09286
unigene01622	1371	gi|255644637|gb|ACU22821.1|	unknown [Glycine max]	C6TIT1;
unigene01623	1371	gi|255547564|ref|XP_002514839.1|	translation initiation factor, putative [Ricinus communis]_x0001_gi	B9RM70;	GO:0003743;GO:0005488	rcu:RCOM_1078400
unigene01624	1360	gi|255577039|ref|XP_002529404.1|	conserved hypothetical protein [Ricinus communis]_x0001_gi	B9STT5;		rcu:RCOM_0623840
unigene01625	1366	gi|224068739|ref|XP_002302813.1|	predicted protein [Populus trichocarpa]_x0001_gi	B9GTB2;	GO:0008152;GO:0016787	pop:POPTR_552633
unigene01626	1369	gi|255578162|ref|XP_002529950.1|	ATP binding protein, putative [Ricinus communis]_x0001_gi	B9SVD1;	GO:0000166;GO:0004672;GO:0004672;GO:0004672;GO:0004674;GO:0004674;GO:0004715;GO:0005524;GO:0005524;GO:0005524;GO:0005524;GO:0006468;GO:0006468;GO:0006468;GO:0006468;GO:0016740	rcu:RCOM_0565090	ko:K14493
unigene01627	1367	gi|225463530|ref|XP_002265261.1|	PREDICTED: hypothetical protein [Vitis vinifera]
unigene01628	1364	gi|224067148|ref|XP_002302379.1|	predicted protein [Populus trichocarpa]_x0001_gi	B9GNK6;	GO:0016020	pop:POPTR_1071903
unigene01629	1362	gi|224142147|ref|XP_002324420.1|	predicted protein [Populus trichocarpa]_x0001_gi	B9ILM8;	GO:0003824;GO:0005488;GO:0008152;GO:0008152;GO:0008152;GO:0016491;GO:0016491;GO:0055114	pop:POPTR_261857
unigene01630	1367	gi|255571497|ref|XP_002526696.1|	protein phosphatase-2c, putative [Ricinus communis]_x0001_gi	B9SL27;	GO:0003824;GO:0004721;GO:0016787	rcu:RCOM_0849360	ko:K13606
unigene01631	1371	gi|224061979|ref|XP_002300694.1|	predicted protein [Populus trichocarpa]_x0001_gi	B9GQS1;		pop:POPTR_550855
unigene01632	1369	gi|120672|sp|P26519.1|G3PC_PETCR	G3PC_PETCR RecName: Full=Glyceraldehyde-3-phosphate dehydrogenase, cytosolic_x0001_gi	P26519;	GO:0003824;GO:0004365;GO:0004365;GO:0005488;GO:0005737;GO:0005737;GO:0006006;GO:0006006;GO:0006096;GO:0008152;GO:0008943;GO:0016491;GO:0051287;GO:0051287;GO:0055114;GO:0055114;GO:0055114
unigene01633	1366
unigene01634	1362	gi|224092232|ref|XP_002309520.1|	predicted protein [Populus trichocarpa]_x0001_gi	B9HDZ6;	GO:0008375;GO:0016020	pop:POPTR_832106
unigene01635	1365	gi|145336209|ref|NP_174179.3|	GDSL-motif lipase, putative [Arabidopsis thaliana]_x0001_gi	Q9FXJ1;	GO:0005576;GO:0005576;GO:0006629;GO:0016042;GO:0016787;GO:0016788	ath:AT1G28570
unigene01636	1367	gi|255572632|ref|XP_002527249.1|	conserved hypothetical protein [Ricinus communis]_x0001_gi	B9SMN0;		rcu:RCOM_1626580
unigene01637	1368	gi|59896631|gb|AAX11684.1|	perakine reductase [Rauvolfia serpentina]	Q3L181;	GO:0016491;GO:0055114
unigene01638	1366	gi|225428953|ref|XP_002263494.1|	PREDICTED: hypothetical protein [Vitis vinifera]
unigene01639	1351	gi|255550409|ref|XP_002516255.1|	conserved hypothetical protein [Ricinus communis]_x0001_gi	B9RR86;		rcu:RCOM_0711300
unigene01640	1349	gi|38045387|gb|AAR08678.1|	EIN2 [Petunia x hybrida]	Q6V397;	GO:0005215;GO:0006810;GO:0016020
unigene01641	1363	gi|270247755|emb|CBI33113.1|	unnamed protein product [Vitis vinifera]
unigene01642	1370	gi|225443361|ref|XP_002265811.1|	PREDICTED: hypothetical protein [Vitis vinifera]_x0001_gi	D7SS21;		vvi:100247980
unigene01643	1367	gi|225423716|ref|XP_002277886.1|	PREDICTED: hypothetical protein [Vitis vinifera]				ko:K01507
unigene01644	1369	gi|59896631|gb|AAX11684.1|	perakine reductase [Rauvolfia serpentina]	Q3L181;	GO:0016491;GO:0055114
unigene01645	1362	gi|76573305|gb|ABA46757.1|	syntaxin-like protein [Solanum tuberosum]	Q3HRZ4;	GO:0005484;GO:0005515;GO:0006886;GO:0016020;GO:0016020;GO:0016020;GO:0016192
unigene01646	1366	gi|289065765|gb|ADC80920.1|	delta-9 fatty acid desaturase [Vernicia fordii]	D3YLK2;	GO:0006629;GO:0016491;GO:0016717;GO:0055114;GO:0055114
unigene01647	1368	gi|225459364|ref|XP_002285808.1|	PREDICTED: hypothetical protein [Vitis vinifera]
unigene01648	1354	gi|225462062|ref|XP_002269575.1|	PREDICTED: hypothetical protein [Vitis vinifera]
unigene01649	1367	gi|224125250|ref|XP_002319539.1|	predicted protein [Populus trichocarpa]_x0001_gi	B9I7R8;	GO:0003824;GO:0004553;GO:0004553;GO:0004553;GO:0004553;GO:0005975;GO:0005975;GO:0005975;GO:0005975;GO:0005975;GO:0043169	pop:POPTR_570830
unigene01650	1369	gi|225454072|ref|XP_002265479.1|	PREDICTED: hypothetical protein [Vitis vinifera]
unigene01651	1363	gi|225454268|ref|XP_002275115.1|	PREDICTED: hypothetical protein [Vitis vinifera]
unigene01652	1366	gi|224123014|ref|XP_002330420.1|	predicted protein [Populus trichocarpa]_x0001_gi	B9N571;		pop:POPTR_1115883
unigene01653	1368	gi|270228048|emb|CBI16761.1|	unnamed protein product [Vitis vinifera]
unigene01654	1338	gi|170287|gb|AAA34093.1|	phytochrome B [Nicotiana tabacum]	P29130;	GO:0000155;GO:0000155;GO:0004673;GO:0004871;GO:0004872;GO:0004872;GO:0005524;GO:0006350;GO:0006355;GO:0006355;GO:0006355;GO:0006355;GO:0007165;GO:0007165;GO:0007165;GO:0007165;GO:0007600;GO:0007600;GO:0007600;GO:0007600;GO:0008020;GO:0008020;GO:0008020;GO
unigene01655	1364	gi|225468360|ref|XP_002273899.1|	PREDICTED: hypothetical protein isoform 2 [Vitis vinifera]
unigene01656	1367	gi|225424110|ref|XP_002280091.1|	PREDICTED: hypothetical protein [Vitis vinifera]
unigene01657	1368	gi|10697182|dbj|BAB16317.1|	secretory peroxidase [Avicennia marina]	Q9FXL6;	GO:0004601;GO:0004601;GO:0004601;GO:0004601;GO:0006979;GO:0006979;GO:0006979;GO:0016491;GO:0020037;GO:0020037;GO:0020037;GO:0046872;GO:0055114;GO:0055114;GO:0055114;GO:0055114
unigene01658	1345	gi|147819926|emb|CAN62815.1|	hypothetical protein [Vitis vinifera]	A5ATU1;
unigene01659	1358	gi|225439793|ref|XP_002276541.1|	PREDICTED: hypothetical protein [Vitis vinifera]
unigene01660	1361	gi|74229863|gb|ABA00460.1|	serine-glyoxylate aminotransferase [Spirodela polyrrhiza]	Q3S2I1;	GO:0003824;GO:0008152;GO:0008483;GO:0016740;GO:0030170
unigene01661	1368	gi|76573323|gb|ABA46766.1|	pre-mRNA splicing factor-like protein [Solanum tuberosum]	Q3HRY5;	GO:0000166;GO:0003676
unigene01662	1365	gi|270259779|emb|CBI38912.1|	unnamed protein product [Vitis vinifera]
unigene01663	1363	gi|13539578|emb|CAC35703.1|	photoperiod responsive protein [Solanum tuberosum subsp. andigena]	Q9AR60;	GO:0000151;GO:0004842;GO:0005488;GO:0005488;GO:0016567
unigene01664	1362	gi|255558444|ref|XP_002520247.1|	Shwachman-Bodian-Diamond syndrome protein, putative [Ricinus communis]_x0001_gi	B9S2M8;		rcu:RCOM_0559400
unigene01665	1363	gi|112383514|gb|ABI17894.1|	vacuolar invertase [Coffea canephora]	A7IZK8;	GO:0004553;GO:0004553;GO:0004564;GO:0005975;GO:0005975;GO:0008152;GO:0016787;GO:0016798		ko:K14574
unigene01666	1346	gi|225438287|ref|XP_002269415.1|	PREDICTED: hypothetical protein [Vitis vinifera]_x0001_gi	D7SWK5;		vvi:100250736
unigene01667	1363	gi|225445238|ref|XP_002280972.1|	PREDICTED: hypothetical protein [Vitis vinifera]_x0001_gi	D7TBN6;		vvi:100249177
unigene01668	1364	gi|211906462|gb|ACJ11724.1|	glutamine synthase [Gossypium hirsutum]	D2D304;	GO:0000166;GO:0003824;GO:0004356;GO:0004356;GO:0004356;GO:0005524;GO:0006542;GO:0006807;GO:0006807;GO:0016874
unigene01669	1362	gi|225462070|ref|XP_002276318.1|	PREDICTED: hypothetical protein [Vitis vinifera]
unigene01670	1364	gi|225461754|ref|XP_002285533.1|	PREDICTED: hypothetical protein [Vitis vinifera]_x0001_gi	E0CS57;		vvi:100252018
unigene01671	1359	gi|70568824|dbj|BAE06272.1|	cyclin D [Scutellaria baicalensis]	Q4JF76;	GO:0005634;GO:0007049;GO:0051301
unigene01672	1361	gi|224143939|ref|XP_002325129.1|	predicted protein [Populus trichocarpa]_x0001_gi	B9IMD2;	GO:0005216;GO:0005216;GO:0005249;GO:0006810;GO:0006811;GO:0006811;GO:0006813;GO:0016020;GO:0016020;GO:0016020;GO:0016021;GO:0055085	pop:POPTR_835950
unigene01673	1362	gi|9937099|gb|AAG02286.1|AF177979_1	AF177979_1 plastid terminal oxidase [Solanum lycopersicum]_x0001_gi	Q9FEC9;	GO:0005740;GO:0007585;GO:0016020;GO:0016021;GO:0016491;GO:0022900;GO:0046872;GO:0055114;GO:0055114;GO:0070469
unigene01674	1351	gi|255545042|ref|XP_002513582.1|	polypyrimidine tract binding protein, putative [Ricinus communis]_x0001_gi	B9RIL3;	GO:0000166;GO:0003676;GO:0016491;GO:0032440;GO:0055114	rcu:RCOM_1580390
unigene01675	1361	gi|14488053|gb|AAK63847.1|AF384040_1	AF384040_1 farnesyl diphosphate synthase [Mentha x piperita]	Q94F74;	GO:0008299;GO:0008299;GO:0016740
unigene01676	1357	gi|187940736|gb|ACD39469.1|	BEL29 protein [Solanum etuberosum]	B2ZTD3;	GO:0003677;GO:0003677;GO:0003677;GO:0003700;GO:0005634;GO:0005634;GO:0006355;GO:0043565;GO:0045449
unigene01677	1345	gi|225469087|ref|XP_002271122.1|	PREDICTED: hypothetical protein [Vitis vinifera]
unigene01678	1361	gi|225431033|ref|XP_002279911.1|	PREDICTED: hypothetical protein [Vitis vinifera]
unigene01679	1351	gi|255541470|ref|XP_002511799.1|	cop9 signalosome complex subunit, putative [Ricinus communis]_x0001_gi	B9RDL0;		rcu:RCOM_1613810
unigene01680	1360	gi|21358787|gb|AAM47025.1|	nam-like protein 1 [Petunia x hybrida]	Q8L8G0;	GO:0003677;GO:0045449		ko:K12175
unigene01681	1352	gi|224082476|ref|XP_002306707.1|	predicted protein [Populus trichocarpa]_x0001_gi	B9H7U0;	GO:0005515;GO:0007047;GO:0008270;GO:0016020;GO:0016020;GO:0016021;GO:0016740;GO:0016757;GO:0016760;GO:0030244;GO:0046872	pop:POPTR_818594
unigene01682	1357	gi|255634848|gb|ACU17783.1|	unknown [Glycine max]	C6T7I1;	GO:0005215;GO:0005622;GO:0006810		ko:K10999
unigene01683	1363	gi|225460672|ref|XP_002266195.1|	PREDICTED: hypothetical protein [Vitis vinifera]
unigene01684	1343	gi|224123568|ref|XP_002319112.1|	predicted protein [Populus trichocarpa]_x0001_gi	B9I5P4;		pop:POPTR_729899
unigene01685	1352	gi|225462642|ref|XP_002267281.1|	PREDICTED: hypothetical protein [Vitis vinifera]
unigene01686	1352	gi|270228836|emb|CBI17768.1|	unnamed protein product [Vitis vinifera]
unigene01687	1360	gi|34013695|gb|AAQ55962.1|	10-hydroxygeraniol oxidoreductase [Catharanthus roseus]	Q6V4H0;	GO:0003824;GO:0005488;GO:0008152;GO:0008270;GO:0008270;GO:0008270;GO:0016491;GO:0016491;GO:0016491;GO:0016491;GO:0016491;GO:0046872;GO:0055114;GO:0055114;GO:0055114;GO:0055114
unigene01688	1361	gi|225436863|ref|XP_002272540.1|	PREDICTED: hypothetical protein [Vitis vinifera]
unigene01689	1359	gi|225439231|ref|XP_002271046.1|	PREDICTED: similar to Os02g0125100 [Vitis vinifera]
unigene01690	1362	gi|116792173|gb|ABK26259.1|	unknown [Picea sitchensis]	A9P048;
unigene01691	1358	gi|255571115|ref|XP_002526508.1|	dynamin, putative [Ricinus communis]_x0001_gi	B9SKH8;	GO:0000166;GO:0003924;GO:0003924;GO:0005525;GO:0005525;GO:0005525;GO:0005525	rcu:RCOM_0658880
unigene01692	1358	gi|197260357|gb|ACH56716.1|	beta-glucosidase 08 [Solanum lycopersicum]	B5M9E5;	GO:0003824;GO:0004553;GO:0005975;GO:0005975;GO:0008152;GO:0016787;GO:0016798;GO:0043169
unigene01693	1356	gi|225463335|ref|XP_002268633.1|	PREDICTED: hypothetical protein [Vitis vinifera]
unigene01694	1358	gi|225430247|ref|XP_002285050.1|	PREDICTED: hypothetical protein [Vitis vinifera]
unigene01695	1353	gi|225432862|ref|XP_002283935.1|	PREDICTED: hypothetical protein [Vitis vinifera]
unigene01696	1357	gi|2213877|gb|AAB61597.1|	glutamine synthetase [Hevea brasiliensis]	O22331;	GO:0000166;GO:0003824;GO:0004356;GO:0004356;GO:0004356;GO:0005524;GO:0006542;GO:0006807;GO:0006807;GO:0016874
unigene01697	1358	gi|21693562|gb|AAM75346.1|AF520810_1	AF520810_1 DNA-binding protein phosphatase 2C [Nicotiana tabacum]	Q8LK65;	GO:0003677;GO:0003824;GO:0004721;GO:0004722;GO:0006470;GO:0008287;GO:0016787;GO:0046872
unigene01698	1356	gi|224117704|ref|XP_002317647.1|	predicted protein [Populus trichocarpa]_x0001_gi	B9I0N1;		pop:POPTR_569227
unigene01699	1357	gi|255543014|ref|XP_002512570.1|	s-adenosylmethionine synthetase, putative [Ricinus communis]_x0001_gi	B9RFQ1;	GO:0000166;GO:0000287;GO:0004478;GO:0004478;GO:0004478;GO:0005524;GO:0005524;GO:0005524;GO:0005737;GO:0006730;GO:0006730;GO:0006730;GO:0016740;GO:0046872	rcu:RCOM_1436370
unigene01700	1353	gi|7547401|gb|AAB28813.2|	cytochrome c1 precursor [Solanum tuberosum]	P25076;	GO:0005506;GO:0005506;GO:0005739;GO:0005743;GO:0005743;GO:0006810;GO:0009055;GO:0009055;GO:0016020;GO:0016021;GO:0020037;GO:0020037;GO:0022900;GO:0046872;GO:0070469		ko:K00789
unigene01701	1354	gi|270240963|emb|CBI28192.1|	unnamed protein product [Vitis vinifera]
unigene01702	1346	gi|18420914|ref|NP_568469.1|	phosphate translocator-related [Arabidopsis thaliana]	Q3E6T0;	GO:0016020;GO:0016020;GO:0016021	ath:AT5G25400
unigene01703	1354	gi|225443831|ref|XP_002274664.1|	PREDICTED: hypothetical protein [Vitis vinifera]
unigene01704	1356	gi|225448367|ref|XP_002268645.1|	PREDICTED: hypothetical protein [Vitis vinifera]
unigene01705	1348	gi|225430157|ref|XP_002282223.1|	PREDICTED: hypothetical protein [Vitis vinifera]
unigene01706	1344	gi|255573182|ref|XP_002527520.1|	trehalose-6-phosphate synthase, putative [Ricinus communis]_x0001_gi	B9SNF1;	GO:0003824;GO:0003824;GO:0003824;GO:0003825;GO:0004805;GO:0005992;GO:0005992;GO:0008152;GO:0016740;GO:0016757;GO:0016787;GO:0033828	rcu:RCOM_1148340
unigene01707	1356	gi|255580564|ref|XP_002531106.1|	nutrient reservoir, putative [Ricinus communis]_x0001_gi	B9SYN7;	GO:0045735;GO:0045735	rcu:RCOM_0787760
unigene01708	1353	gi|255538360|ref|XP_002510245.1|	conserved hypothetical protein [Ricinus communis]_x0001_gi	B9R7F2;		rcu:RCOM_1591230
unigene01709	1355	gi|224083856|ref|XP_002307146.1|	predicted protein [Populus trichocarpa]_x0001_gi	B9H5N0;	GO:0005509;GO:0005509	pop:POPTR_760229
unigene01710	1353	gi|20177485|ref|NP_619770.1|	replicase [Pelargonium zonate spot virus]_x0001_gi	Q9DUT3;	GO:0000166;GO:0003723;GO:0004386;GO:0004386;GO:0005524;GO:0006396;GO:0008174;GO:0016740;GO:0016787
unigene01711	1352	gi|255579863|ref|XP_002530768.1|	calcium lipid binding protein, putative [Ricinus communis]_x0001_gi	B9SXP9;		rcu:RCOM_0003690
unigene01712	1353	gi|255638446|gb|ACU19532.1|	unknown [Glycine max]	C6TCI0;	GO:0016758;GO:0031227
unigene01713	1351	gi|12802875|gb|AAK08103.1|AF338444_1	AF338444_1 glutamine synthetase [Avicennia marina]	Q9AXD8;	GO:0000166;GO:0003824;GO:0004356;GO:0004356;GO:0004356;GO:0005524;GO:0006542;GO:0006807;GO:0006807;GO:0016874
unigene01714	1353	gi|225438093|ref|XP_002272576.1|	PREDICTED: hypothetical protein [Vitis vinifera]
unigene01715	1339	gi|224120994|ref|XP_002330877.1|	endoplasmic reticulum [ER]-type calcium ATPase [Populus trichocarpa]_x0001_gi	B9N6L9;	GO:0000166;GO:0003824;GO:0005388;GO:0005524;GO:0005524;GO:0005524;GO:0005524;GO:0006754;GO:0006754;GO:0006754;GO:0006754;GO:0006754;GO:0006754;GO:0006754;GO:0006810;GO:0006811;GO:0006812;GO:0006812;GO:0006816;GO:0008152;GO:0015662;GO:0015662;GO:0015662;GO	pop:POPTR_271920
unigene01716	1347	gi|225468097|ref|XP_002265940.1|	PREDICTED: hypothetical protein [Vitis vinifera]
unigene01717	1353	gi|224127366|ref|XP_002320056.1|	predicted protein [Populus trichocarpa]_x0001_gi	B9IBY5;	GO:0003824;GO:0003824;GO:0003824;GO:0004802;GO:0008152;GO:0008152;GO:0008152	pop:POPTR_730849
unigene01718	1343	gi|225455752|ref|XP_002269355.1|	PREDICTED: hypothetical protein isoform 1 [Vitis vinifera]_x0001_gi	D7SIR0;		vvi:100254141	ko:K00615
unigene01719	1347	gi|225436087|ref|XP_002277399.1|	PREDICTED: similar to Zinc finger, RING-type [Vitis vinifera]_x0001_gi	D7T1L9;		vvi:100254749	ko:K08856
unigene01720	1351	gi|10697182|dbj|BAB16317.1|	secretory peroxidase [Avicennia marina]	Q9FXL6;	GO:0004601;GO:0004601;GO:0004601;GO:0004601;GO:0006979;GO:0006979;GO:0006979;GO:0016491;GO:0020037;GO:0020037;GO:0020037;GO:0046872;GO:0055114;GO:0055114;GO:0055114;GO:0055114
unigene01721	1341	gi|225452636|ref|XP_002281791.1|	PREDICTED: hypothetical protein [Vitis vinifera]
unigene01722	1348	gi|225426090|ref|XP_002276602.1|	PREDICTED: hypothetical protein [Vitis vinifera]
unigene01723	1349	gi|156118320|gb|ABU49721.1|	WRKY transcription factor 2 [Solanum tuberosum]	A7UGC9;	GO:0003677;GO:0003700;GO:0005634;GO:0006350;GO:0043565;GO:0045449;GO:0045449
unigene01724	1333	gi|255638080|gb|ACU19354.1|	unknown [Glycine max]	C6TC02;
unigene01725	1344	gi|255628543|gb|ACU14616.1|	unknown [Glycine max]	C6SZE3;	GO:0003755;GO:0006457;GO:0006457;GO:0016853
unigene01726	1342	gi|225433043|ref|XP_002284697.1|	PREDICTED: hypothetical protein [Vitis vinifera]
unigene01727	1330	gi|225468529|ref|XP_002272810.1|	PREDICTED: hypothetical protein [Vitis vinifera]
unigene01728	1319	gi|255552957|ref|XP_002517521.1|	NMDA receptor-regulated protein, putative [Ricinus communis]_x0001_gi	B9RUV2;	GO:0004872;GO:0005488	rcu:RCOM_0894670
unigene01729	1349	gi|270228150|emb|CBI16961.1|	unnamed protein product [Vitis vinifera]				ko:K00670
unigene01730	1348	gi|38327504|gb|AAR17783.1|	ribosomal protein L3 [Solanum lycopersicum]	Q6SKP4;	GO:0003735;GO:0005622;GO:0005840;GO:0005840;GO:0006412;GO:0030529
unigene01731	1345	gi|225452192|ref|XP_002266268.1|	PREDICTED: hypothetical protein [Vitis vinifera]
unigene01732	1336	gi|225448172|ref|XP_002265791.1|	PREDICTED: hypothetical protein [Vitis vinifera]
unigene01733	1335	gi|147844145|emb|CAN82690.1|	hypothetical protein [Vitis vinifera]	A5AYA7;	GO:0016787;GO:0016787;GO:0016787
unigene01734	1331	gi|225455284|ref|XP_002271615.1|	PREDICTED: hypothetical protein [Vitis vinifera]
unigene01735	1344	gi|270226959|emb|CBI15693.1|	unnamed protein product [Vitis vinifera]
unigene01736	1344	gi|270241239|emb|CBI28465.1|	unnamed protein product [Vitis vinifera]
unigene01737	1344	gi|255582022|ref|XP_002531808.1|	conserved hypothetical protein [Ricinus communis]_x0001_gi	B9T0N9;	GO:0003723;GO:0003723	rcu:RCOM_0126290
unigene01738	1346	gi|147838442|emb|CAN63258.1|	hypothetical protein [Vitis vinifera]	A5B9D8;	GO:0005515;GO:0005515;GO:0016020;GO:0016020;GO:0016192;GO:0048193
unigene01739	1334	gi|27529846|dbj|BAC53938.1|	Myb-like protein [Nicotiana tabacum]	Q8H0H0;	GO:0003677;GO:0003677;GO:0003677;GO:0005634;GO:0045449
unigene01740	1340	gi|270244764|emb|CBI31697.1|	unnamed protein product [Vitis vinifera]
unigene01741	1339	gi|78096654|dbj|BAE46985.1|	mitogen-activated protein kinase [Nicotiana tabacum]	Q3C254;	GO:0000166;GO:0004672;GO:0004672;GO:0004672;GO:0004674;GO:0004674;GO:0004674;GO:0004707;GO:0004707;GO:0005524;GO:0005524;GO:0005524;GO:0005524;GO:0005524;GO:0005524;GO:0005524;GO:0006468;GO:0006468;GO:0006468;GO:0006468;GO:0006468;GO:0006468;GO:0006468;GO
unigene01742	1329	gi|147856860|emb|CAN83470.1|	hypothetical protein [Vitis vinifera]	A5BPP0;	GO:0000287;GO:0008152;GO:0016829;GO:0016829
unigene01743	1327	gi|34013695|gb|AAQ55962.1|	10-hydroxygeraniol oxidoreductase [Catharanthus roseus]	Q6V4H0;	GO:0003824;GO:0005488;GO:0008152;GO:0008270;GO:0008270;GO:0008270;GO:0016491;GO:0016491;GO:0016491;GO:0016491;GO:0016491;GO:0046872;GO:0055114;GO:0055114;GO:0055114;GO:0055114
unigene01744	1341	gi|270240871|emb|CBI28100.1|	unnamed protein product [Vitis vinifera]
unigene01745	1334	gi|225445591|ref|XP_002285400.1|	PREDICTED: hypothetical protein [Vitis vinifera]_x0001_gi	D7TC54;		vvi:100250952
unigene01746	1341	gi|255559983|ref|XP_002521010.1|	DNA binding protein, putative [Ricinus communis]_x0001_gi	B9S4V3;	GO:0005634;GO:0016491;GO:0030528;GO:0030528;GO:0032440;GO:0045449;GO:0045449;GO:0055114	rcu:RCOM_0993030
unigene01747	1336	gi|224128738|ref|XP_002328954.1|	predicted protein [Populus trichocarpa]_x0001_gi	B9N125;	GO:0005215;GO:0006810;GO:0016020;GO:0055085	pop:POPTR_596945
unigene01748	1339	gi|255579815|ref|XP_002530745.1|	conserved hypothetical protein [Ricinus communis]_x0001_gi	B9SXM6;		rcu:RCOM_0017860	ko:K06901
unigene01749	1342	gi|225470757|ref|XP_002267664.1|	PREDICTED: hypothetical protein [Vitis vinifera]_x0001_gi	E0CV20;		vvi:100267008
unigene01750	1303	gi|270227266|emb|CBI15999.1|	unnamed protein product [Vitis vinifera]				ko:K03023
unigene01751	1340	gi|225461077|ref|XP_002281769.1|	PREDICTED: hypothetical protein isoform 1 [Vitis vinifera]
unigene01752	1343
unigene01753	1342	gi|121755803|gb|ABM64799.1|	flavanone-3-hydroxylase [Gossypium hirsutum]	A2IBF9;	GO:0016491;GO:0016491;GO:0055114
unigene01754	1341	gi|3021506|emb|CAA65502.1|	isocitrate dehydrogenase (NAD+) [Nicotiana tabacum]	O65852;	GO:0000287;GO:0000287;GO:0004449;GO:0004449;GO:0005739;GO:0006099;GO:0016491;GO:0016616;GO:0016616;GO:0051287;GO:0051287;GO:0055114;GO:0055114;GO:0055114;GO:0055114
unigene01755	1341	gi|225429462|ref|XP_002278761.1|	PREDICTED: hypothetical protein [Vitis vinifera]
unigene01756	1342	gi|255580849|ref|XP_002531244.1|	conserved hypothetical protein [Ricinus communis]_x0001_gi	B9SZ25;		rcu:RCOM_0494120
unigene01757	1335	gi|147841413|emb|CAN66687.1|	hypothetical protein [Vitis vinifera]	A5AFM3;	GO:0000166;GO:0000166;GO:0000166;GO:0000166;GO:0000166;GO:0000166;GO:0000166;GO:0004812;GO:0004812;GO:0004812;GO:0004812;GO:0004812;GO:0004812;GO:0004823;GO:0005524;GO:0005524;GO:0005524;GO:0005524;GO:0005524;GO:0005524;GO:0005524;GO:0005737;GO:0005737;GO
unigene01758	1335	gi|215490181|dbj|BAG86624.1|	type 2 proly 4-hydroxylase [Nicotiana tabacum]	B6ZN57;	GO:0005506;GO:0016491;GO:0016491;GO:0016705;GO:0031418;GO:0055114;GO:0055114
unigene01759	1337	gi|14030876|gb|AAK52082.1|	nuclease [Nicotiana tabacum]	Q93XM3;	GO:0003676;GO:0003676;GO:0003676;GO:0004518;GO:0016788;GO:0016788
unigene01760	1331	gi|15081596|gb|AAK81874.1|	putative beta-galactosidase BG1 [Vitis vinifera]	Q94B17;	GO:0003824;GO:0004553;GO:0004553;GO:0004565;GO:0005529;GO:0005975;GO:0005975;GO:0005975;GO:0008152;GO:0016787;GO:0016798;GO:0043169
unigene01761	1328	gi|270229511|emb|CBI18435.1|	unnamed protein product [Vitis vinifera]
unigene01762	1338	gi|25989474|gb|AAL93619.1|	beta-glucosidase [Olea europaea subsp. europaea]	Q8GVD0;	GO:0003824;GO:0004553;GO:0004553;GO:0005975;GO:0005975;GO:0005975;GO:0043169
unigene01763	1339	gi|68270856|gb|AAY88919.1|	Ole e 11.0102 allergen precursor [Olea europaea]	B2VPR8;	GO:0005618;GO:0016787;GO:0030599;GO:0030599;GO:0042545;GO:0045330
unigene01764	1332	gi|3582021|emb|CAA70575.1|	cytochrome P450 [Nepeta racemosa]	O04163;	GO:0004497;GO:0004497;GO:0004497;GO:0005506;GO:0005506;GO:0009055;GO:0016491;GO:0020037;GO:0020037;GO:0046872;GO:0055114;GO:0055114
unigene01765	1330	gi|60459369|gb|AAX20030.1|	bZIP transcription factor protein [Capsicum annuum]	Q3L0T7;	GO:0003677;GO:0003700;GO:0003700;GO:0005634;GO:0005634;GO:0006355;GO:0006355;GO:0043565;GO:0043565;GO:0046983
unigene01766	1336	gi|224133550|ref|XP_002321602.1|	anion exchanger family protein [Populus trichocarpa]_x0001_gi	B9IES6;	GO:0005452;GO:0006820;GO:0006820;GO:0015380;GO:0016020;GO:0016021	pop:POPTR_252113
unigene01767	1336
unigene01768	1317	gi|225437714|ref|XP_002273228.1|	PREDICTED: hypothetical protein [Vitis vinifera]
unigene01769	1334	gi|255585914|ref|XP_002533630.1|	alcohol dehydrogenase, putative [Ricinus communis]_x0001_gi	B9T5W1;	GO:0003824;GO:0005488;GO:0006069;GO:0008152;GO:0008270;GO:0008270;GO:0008270;GO:0008270;GO:0016491;GO:0016491;GO:0016491;GO:0016491;GO:0016491;GO:0046872;GO:0051903;GO:0051903;GO:0055114;GO:0055114;GO:0055114;GO:0055114;GO:0055114	rcu:RCOM_0996200
unigene01770	1337	gi|224144956|ref|XP_002325474.1|	predicted protein [Populus trichocarpa]_x0001_gi	B9IQ25;	GO:0003989;GO:0006633;GO:0009317;GO:0009374	pop:POPTR_665593	ko:K00121
unigene01771	1320	gi|225470804|ref|XP_002263724.1|	PREDICTED: hypothetical protein [Vitis vinifera]				ko:K02160
unigene01772	1325	gi|255636330|gb|ACU18504.1|	unknown [Glycine max]	C6T9K2;	GO:0004842;GO:0005515;GO:0005515;GO:0005634;GO:0005634;GO:0006511;GO:0006511;GO:0007275;GO:0007275;GO:0008270;GO:0008270;GO:0008270;GO:0016567;GO:0046872
unigene01773	1339	gi|255545782|ref|XP_002513951.1|	Phospho-2-dehydro-3-deoxyheptonate aldolase 1, chloroplast precursor, putative [Ricinus communis]_x0001_gi	B9RJN2;	GO:0003849;GO:0003849;GO:0009073;GO:0016740	rcu:RCOM_1036940
unigene01774	1336	gi|213876486|gb|ACJ54281.1|	lipoxygenase [Camellia sinensis]	B7TZ47;	GO:0005506;GO:0006633;GO:0008610;GO:0016165;GO:0016165;GO:0016491;GO:0016702;GO:0016702;GO:0016702;GO:0016702;GO:0031408;GO:0046872;GO:0046872;GO:0046872;GO:0046872;GO:0046872;GO:0055114;GO:0055114;GO:0055114;GO:0055114;GO:0055114		ko:K01626
unigene01775	1337	gi|224112663|ref|XP_002332732.1|	predicted protein [Populus trichocarpa]_x0001_gi	B9NBU7;	GO:0003824;GO:0005506;GO:0006537;GO:0006537;GO:0006537;GO:0006807;GO:0008152;GO:0008152;GO:0008152;GO:0010181;GO:0015930;GO:0015930;GO:0016491;GO:0016491;GO:0016491;GO:0016491;GO:0016639;GO:0045181;GO:0050660;GO:0050660;GO:0051536;GO:0051536;GO:0055114;GO	pop:POPTR_594762
unigene01776	1337	gi|270239890|emb|CBI27123.1|	unnamed protein product [Vitis vinifera]				ko:K00264
unigene01777	1333	gi|270227828|emb|CBI16561.1|	unnamed protein product [Vitis vinifera]
unigene01778	1329	gi|225432183|ref|XP_002268377.1|	PREDICTED: hypothetical protein [Vitis vinifera]_x0001_gi	D7T693;		vvi:100263094
unigene01779	1322	gi|256542214|dbj|BAH98060.1|	galactinol synthase [Solanum lycopersicum]	C7G304;	GO:0016757
unigene01780	1334	gi|225457170|ref|XP_002283833.1|	PREDICTED: similar to putative anti-virus transcriptional factor [Vitis vinifera]
unigene01781	1330	gi|225452942|ref|XP_002278983.1|	PREDICTED: hypothetical protein [Vitis vinifera]
unigene01782	1331	gi|225455362|ref|XP_002277435.1|	PREDICTED: hypothetical protein [Vitis vinifera]
unigene01783	1323	gi|18542113|gb|AAL75449.1|AF465612_1	AF465612_1 minor allergen beta-fructofuranosidase precursor [Solanum lycopersicum]_x0001_gi	Q547Q0;	GO:0004553;GO:0004553;GO:0004564;GO:0005975;GO:0005975;GO:0008152;GO:0016787;GO:0016798
unigene01784	1320	gi|225470790|ref|XP_002269656.1|	PREDICTED: hypothetical protein [Vitis vinifera]
unigene01785	1332	gi|225424979|ref|XP_002266340.1|	PREDICTED: hypothetical protein [Vitis vinifera]_x0001_gi	D7TA73;		vvi:100265119
unigene01786	1333	gi|7211741|gb|AAF40414.1|AF216783_1	AF216783_1 papain-like cysteine proteinase isoform I [Ipomoea batatas]	Q84RM9;	GO:0004197;GO:0006508;GO:0006508;GO:0008233;GO:0008234;GO:0008234;GO:0008234;GO:0016787
unigene01787	1310	gi|255560882|ref|XP_002521454.1|	monodehydroascorbate reductase, putative [Ricinus communis]_x0001_gi	B9S635;	GO:0016491;GO:0016491;GO:0016491;GO:0016491;GO:0016656;GO:0050660;GO:0050660;GO:0055114;GO:0055114;GO:0055114;GO:0055114	rcu:RCOM_1063930
unigene01788	1329	gi|225424418|ref|XP_002285048.1|	PREDICTED: hypothetical protein [Vitis vinifera]				ko:K08232
unigene01789	1333	gi|225442961|ref|XP_002267196.1|	PREDICTED: hypothetical protein isoform 2 [Vitis vinifera]_x0001_gi
unigene01790	1319	gi|225436371|ref|XP_002270884.1|	PREDICTED: hypothetical protein [Vitis vinifera]_x0001_gi	D7SN69;		vvi:100248193
unigene01791	1331	gi|255638233|gb|ACU19430.1|	unknown [Glycine max]	C6TC78;			ko:K12449
unigene01792	1332	gi|48093461|gb|AAT40107.1|	UDP-glucuronate decarboxylase 1 [Nicotiana tabacum]	Q6IVK5;	GO:0003824;GO:0003824;GO:0005488;GO:0008152;GO:0016829;GO:0044237;GO:0048040;GO:0050662
unigene01793	1313	gi|225439699|ref|XP_002271868.1|	PREDICTED: hypothetical protein [Vitis vinifera]
unigene01794	1328	gi|225424721|ref|XP_002265760.1|	PREDICTED: hypothetical protein [Vitis vinifera]
unigene01795	1322	gi|224084820|ref|XP_002307411.1|	histone acetyltransferase [Populus trichocarpa]_x0001_gi	B9H794;	GO:0000785;GO:0003682;GO:0005622;GO:0005634;GO:0005634;GO:0006333;GO:0008270;GO:0016740;GO:0016747;GO:0045449	pop:POPTR_559176
unigene01796	1331	gi|224133800|ref|XP_002321664.1|	predicted protein [Populus trichocarpa]_x0001_gi	B9IF37;	GO:0004518;GO:0006281	pop:POPTR_575282	ko:K11308
unigene01797	1328	gi|255565550|ref|XP_002523765.1|	clathrin assembly protein, putative [Ricinus communis]_x0001_gi	B9SCP6;	GO:0005543;GO:0005545;GO:0016491;GO:0030118;GO:0030276;GO:0032440;GO:0048268;GO:0055114	rcu:RCOM_1375710
unigene01798	1314	gi|255553512|ref|XP_002517797.1|	conserved hypothetical protein [Ricinus communis]_x0001_gi	B9RVM8;		rcu:RCOM_0965260
unigene01799	1328	gi|283795032|ref|YP_003359423.1|	ribosomal protein L2 [Olea europaea]_x0001_gi	D2KLR7;	GO:0003723;GO:0003735;GO:0003735;GO:0005622;GO:0005840;GO:0005840;GO:0006412;GO:0006412;GO:0009507;GO:0009536;GO:0015934;GO:0016740
unigene01800	1324	gi|91694287|gb|ABE41795.1|	gamma-tocopherol methyltransferase [Solanum tuberosum]	Q1PBH8;	GO:0008152;GO:0008168;GO:0008168;GO:0016740
unigene01801	1323	gi|270236042|emb|CBI25311.1|	unnamed protein product [Vitis vinifera]
unigene01802	1325	gi|270254781|emb|CBI37171.1|	unnamed protein product [Vitis vinifera]
unigene01803	1328	gi|225425196|ref|XP_002266098.1|	PREDICTED: hypothetical protein [Vitis vinifera]_x0001_gi	D1MIX4;	GO:0005515;GO:0006915	vvi:100260747
unigene01804	1319	gi|225454520|ref|XP_002281690.1|	PREDICTED: hypothetical protein [Vitis vinifera]
unigene01805	1328	gi|147833905|emb|CAN62190.1|	hypothetical protein [Vitis vinifera]	A5C8P7;
unigene01806	1319	gi|225439137|ref|XP_002267006.1|	PREDICTED: hypothetical protein [Vitis vinifera]
unigene01807	1321	gi|225456339|ref|XP_002283867.1|	PREDICTED: hypothetical protein [Vitis vinifera]
unigene01808	1313	gi|255642443|gb|ACU21485.1|	unknown [Glycine max]	C6TI33;	GO:0005525;GO:0005525;GO:0005525;GO:0005622
unigene01809	1318	gi|255556438|ref|XP_002519253.1|	galactokinase, putative [Ricinus communis]_x0001_gi	B9RZT4;	GO:0000166;GO:0004335;GO:0005524;GO:0005524;GO:0005524;GO:0005524;GO:0005524;GO:0005737;GO:0006012;GO:0008152;GO:0016301;GO:0016301;GO:0016301;GO:0016310;GO:0016740;GO:0016773;GO:0033858;GO:0046835	rcu:RCOM_1001220
unigene01810	1322	gi|53748437|emb|CAH59412.1|	hypothetical protein [Plantago major]	Q5ZF87;			ko:K00849
unigene01811	1319	gi|255550313|ref|XP_002516207.1|	phosphoinositide 5-phosphatase, putative [Ricinus communis]_x0001_gi	B9RR38;		rcu:RCOM_0708920
unigene01812	1326	gi|225425984|ref|XP_002275339.1|	PREDICTED: hypothetical protein [Vitis vinifera]_x0001_gi	A7QBZ2;	GO:0016020;GO:0016020;GO:0016021	vvi:100249479
unigene01813	1326	gi|225470244|ref|XP_002263474.1|	PREDICTED: hypothetical protein [Vitis vinifera]
unigene01814	1322	gi|255545359|ref|XP_002513740.1|	strictosidine synthase, putative [Ricinus communis]_x0001_gi	B9RJ21;	GO:0009058;GO:0009058;GO:0016829;GO:0016844;GO:0016844;GO:0016844	rcu:RCOM_1758470
unigene01815	1324	gi|255538608|ref|XP_002510369.1|	conserved hypothetical protein [Ricinus communis]_x0001_gi	B9R7S6;		rcu:RCOM_1593980
unigene01816	1316	gi|270257667|emb|CBI39709.1|	unnamed protein product [Vitis vinifera]
unigene01817	1324	gi|225440145|ref|XP_002283240.1|	PREDICTED: hypothetical protein [Vitis vinifera]_x0001_gi	A5AMT9;	GO:0003676	vvi:100251643
unigene01818	1323	gi|224066297|ref|XP_002302070.1|	predicted protein [Populus trichocarpa]_x0001_gi	B9GS59;	GO:0003677;GO:0003700;GO:0005634;GO:0006350;GO:0043565;GO:0045449;GO:0045449	pop:POPTR_643201
unigene01819	1315	gi|270255949|emb|CBI38318.1|	unnamed protein product [Vitis vinifera]
unigene01820	1324	gi|212275011|ref|NP_001130417.1|	hypothetical protein LOC100191513 [Zea mays]_x0001_gi	B4F923;	GO:0008152;GO:0016624	zma:100191513
unigene01821	1315						ko:K00166
unigene01822	1325	gi|255550217|ref|XP_002516159.1|	pentatricopeptide repeat-containing protein, putative [Ricinus communis]_x0001_gi	B9RQZ0;		rcu:RCOM_0707840
unigene01823	1322	gi|255576739|ref|XP_002529257.1|	Chalcone synthase, putative [Ricinus communis]_x0001_gi	B9STD8;	GO:0003824;GO:0003824;GO:0008152;GO:0008152;GO:0008415;GO:0008415;GO:0008415;GO:0009058;GO:0009058;GO:0016210;GO:0016740;GO:0016747	rcu:RCOM_0661520
unigene01824	1316	gi|224133682|ref|XP_002321635.1|	predicted protein [Populus trichocarpa]_x0001_gi	B9IEZ0;	GO:0008270	pop:POPTR_252306
unigene01825	1321	gi|118484212|gb|ABK93986.1|	unknown [Populus trichocarpa]	A9PC83;	GO:0004001;GO:0006166
unigene01826	1316	gi|225434877|ref|XP_002283191.1|	PREDICTED: hypothetical protein [Vitis vinifera]
unigene01827	1320	gi|157042763|gb|ABV02033.1|	glyceraldehyde 3-phosphate dehydrogenase [Nicotiana langsdorffii x Nicotiana sanderae]	B3F8I0;	GO:0003824;GO:0004365;GO:0005488;GO:0006006;GO:0006006;GO:0008152;GO:0008943;GO:0016491;GO:0051287;GO:0051287;GO:0055114;GO:0055114;GO:0055114
unigene01828	1310	gi|224078806|ref|XP_002305636.1|	predicted protein [Populus trichocarpa]_x0001_gi	B9H1X4;	GO:0008270;GO:0046872	pop:POPTR_857988
unigene01829	1318	gi|62857016|dbj|BAD95893.1|	Ser/Thr protein kinase [Lotus japonicus]	Q53VE2;	GO:0000166;GO:0004672;GO:0004672;GO:0004672;GO:0004674;GO:0004674;GO:0004674;GO:0004674;GO:0004674;GO:0005524;GO:0005524;GO:0005524;GO:0005524;GO:0005524;GO:0005524;GO:0005524;GO:0006468;GO:0006468;GO:0006468;GO:0006468;GO:0006468;GO:0006468;GO:0006468;GO
unigene01830	1320	gi|255641230|gb|ACU20892.1|	unknown [Glycine max]	C6TGE0;	GO:0005634;GO:0030528;GO:0030528;GO:0045449;GO:0045449
unigene01831	1319	gi|115451089|ref|NP_001049145.1|	Os03g0177400 [Oryza sativa (japonica cultivar-group)]_x0001_gi	Q10QZ6;O64937	GO:0000166;GO:0003746;GO:0003746;GO:0003924;GO:0005525;GO:0005525;GO:0005525;GO:0005525;GO:0005525;GO:0005737;GO:0006414	osa:4331810;osa:4331811;osa:4331812;osa:4331813;
unigene01832	1313	gi|156573683|gb|ABU85174.1|	ribosomal protein L16 [Anethum graveolens]	A9QAT1;	GO:0003735;GO:0003735;GO:0003735;GO:0005622;GO:0005840;GO:0005840;GO:0005840;GO:0006412;GO:0006412;GO:0006412;GO:0006412;GO:0009507;GO:0009507;GO:0009536;GO:0019843;GO:0030529		ko:K03231
unigene01833	1317	gi|255580296|ref|XP_002530977.1|	Auxin-induced protein 5NG4, putative [Ricinus communis]_x0001_gi	B9SYA8;	GO:0016020	rcu:RCOM_0607120
unigene01834	1293	gi|147787240|emb|CAN60336.1|	hypothetical protein [Vitis vinifera]	A5AKC2;	GO:0004553;GO:0005975
unigene01835	1320	gi|89279380|gb|ABD67160.1|	zeta-carotene desaturase [Solanum lycopersicum]	Q202I0;	GO:0016117;GO:0016719;GO:0055114
unigene01836	1317	gi|225452656|ref|XP_002282083.1|	PREDICTED: hypothetical protein [Vitis vinifera]
unigene01837	1319	gi|38566726|emb|CAE76632.1|	leucine rich repeat protein [Cicer arietinum]	Q708X5;	GO:0005515
unigene01838	1319	gi|225453102|ref|XP_002271757.1|	PREDICTED: hypothetical protein [Vitis vinifera]
unigene01839	1313	gi|255541428|ref|XP_002511778.1|	arsenical pump-driving atpase, putative [Ricinus communis]_x0001_gi	B9RDI9;	GO:0000166;GO:0005524;GO:0005524;GO:0006875;GO:0015446;GO:0016787	rcu:RCOM_1613490
unigene01840	1313	gi|225440478|ref|XP_002272909.1|	PREDICTED: hypothetical protein [Vitis vinifera]				ko:K01551
unigene01841	1318	gi|225443766|ref|XP_002270455.1|	PREDICTED: hypothetical protein [Vitis vinifera]_x0001_gi	D7TJN3;		vvi:100241198
unigene01842	1317	gi|255564908|ref|XP_002523447.1|	cysteine protease, putative [Ricinus communis]_x0001_gi	B9SBS8;	GO:0004197;GO:0006508;GO:0006508;GO:0008233;GO:0008234;GO:0008234;GO:0008234;GO:0016491;GO:0016787;GO:0032440;GO:0055114	rcu:RCOM_1043080	ko:K14502
unigene01843	1317	gi|224074193|ref|XP_002304295.1|	predicted protein [Populus trichocarpa]_x0001_gi	B9GYM1;	GO:0006464;GO:0008474	pop:POPTR_1073630	ko:K01365
unigene01844	1318	gi|225454344|ref|XP_002275920.1|	PREDICTED: hypothetical protein [Vitis vinifera]				ko:K01074
unigene01845	1318	gi|255577350|ref|XP_002529555.1|	oxidoreductase, putative [Ricinus communis]_x0001_gi	B9SU86;	GO:0004601;GO:0004601;GO:0004666;GO:0006979;GO:0006979;GO:0016491;GO:0020037;GO:0020037;GO:0055114;GO:0055114;GO:0055114	rcu:RCOM_0570940
unigene01846	1317	gi|255538250|ref|XP_002510190.1|	conserved hypothetical protein [Ricinus communis]_x0001_gi	B9R797;	GO:0005634;GO:0030528;GO:0030528;GO:0045449;GO:0045449	rcu:RCOM_1589670
unigene01847	1318	gi|255564908|ref|XP_002523447.1|	cysteine protease, putative [Ricinus communis]_x0001_gi	B9SBS8;	GO:0004197;GO:0006508;GO:0006508;GO:0008233;GO:0008234;GO:0008234;GO:0008234;GO:0016491;GO:0016787;GO:0032440;GO:0055114	rcu:RCOM_1043080
unigene01848	1317	gi|224127158|ref|XP_002329414.1|	predicted protein [Populus trichocarpa]_x0001_gi	B9N2B6;	GO:0005198;GO:0005515;GO:0006886;GO:0016192;GO:0030130;GO:0030132	pop:POPTR_580381	ko:K01365
unigene01849	1314	gi|46403211|gb|AAS92625.1|	coniferylalcohol 5-hydroxylase [Centaurium erythraea]	Q6PLI4;	GO:0004497;GO:0004497;GO:0004497;GO:0005506;GO:0005506;GO:0009055;GO:0016491;GO:0020037;GO:0020037;GO:0046872;GO:0055114;GO:0055114
unigene01850	1317	gi|196259696|dbj|BAG68656.1|	jasmonate ZIM-domain protein 2 [Nicotiana tabacum]	B3Y562;
unigene01851	1319	gi|255544900|ref|XP_002513511.1|	transferase, transferring glycosyl groups, putative [Ricinus communis]_x0001_gi	B9RIE2;	GO:0005794;GO:0006486;GO:0008378;GO:0016020;GO:0016020;GO:0016021;GO:0016740;GO:0016757;GO:0047220	rcu:RCOM_1578380
unigene01852	1298	gi|255561699|ref|XP_002521859.1|	conserved hypothetical protein [Ricinus communis]_x0001_gi	B9S790;		rcu:RCOM_0774550
unigene01853	1317	gi|224132094|ref|XP_002321254.1|	predicted protein [Populus trichocarpa]_x0001_gi	B9IB54;	GO:0003677;GO:0004003;GO:0005524;GO:0006260	pop:POPTR_247435
unigene01854	1290	gi|225446325|ref|XP_002273743.1|	PREDICTED: hypothetical protein [Vitis vinifera]				ko:K10742
unigene01855	1310	gi|255585735|ref|XP_002533549.1|	calmodulin binding protein, putative [Ricinus communis]_x0001_gi	B9T5N0;		rcu:RCOM_0331520
unigene01856	1315
unigene01857	1313	gi|5931765|emb|CAB56619.1|	phragmoplastin [Nicotiana tabacum]	Q9SMB6;	GO:0000166;GO:0003924;GO:0003924;GO:0005525;GO:0005525;GO:0005525;GO:0005525
unigene01858	1304	gi|147791077|emb|CAN68018.1|	hypothetical protein [Vitis vinifera]	A5BK99;	GO:0003676;GO:0008270;GO:0046872
unigene01859	1317	gi|1039355|emb|CAA63093.1|	alcohol dehydrogenase [Solanum tuberosum]	Q43169;	GO:0003824;GO:0004022;GO:0005488;GO:0008152;GO:0008270;GO:0008270;GO:0008270;GO:0016491;GO:0016491;GO:0016491;GO:0016491;GO:0016491;GO:0046872;GO:0055114;GO:0055114;GO:0055114;GO:0055114
unigene01860	1313	gi|237780684|gb|ACR19334.1|	N-acetyl-glutamate synthase [Solanum lycopersicum]	C4NFG1;	GO:0004042;GO:0005737;GO:0006526;GO:0008080;GO:0008152;GO:0008652;GO:0016740
unigene01861	1316	gi|196122257|gb|ACG69788.1|	glucan water dikinase [Solanum lycopersicum]	B5B3R3;	GO:0005524;GO:0016301;GO:0016301;GO:0016310
unigene01862	1308	gi|255552091|ref|XP_002517090.1|	protein kinase atmrk1, putative [Ricinus communis]_x0001_gi	B9RTM1;	GO:0004672;GO:0004672;GO:0004674;GO:0004715;GO:0005524;GO:0005524;GO:0006468;GO:0006468;GO:0006468;GO:0016301;GO:0016740	rcu:RCOM_0911460
unigene01863	1316	gi|225424146|ref|XP_002283977.1|	PREDICTED: hypothetical protein [Vitis vinifera]
unigene01864	1292	gi|12321254|gb|AAG50698.1|AC079604_5	AC079604_5 copia-type polyprotein, putative [Arabidopsis thaliana]_x0001_gi	Q9C536;	GO:0003676;GO:0003676;GO:0003676;GO:0003677;GO:0008270;GO:0008270;GO:0015074;GO:0046872
unigene01865	1312	gi|224071579|ref|XP_002303525.1|	predicted protein [Populus trichocarpa]_x0001_gi	B9GVR6;	GO:0005488	pop:POPTR_646478
unigene01866	1307	gi|84468322|dbj|BAE71244.1|	putative DNA binding protein [Trifolium pratense]	Q2PEV8;	GO:0000166;GO:0003676		ko:K09560
unigene01867	1308	gi|224105811|ref|XP_002313939.1|	predicted protein [Populus trichocarpa]_x0001_gi	A9PBS0;		pop:POPTR_821310
unigene01868	1315	gi|270253319|emb|CBI19930.1|	unnamed protein product [Vitis vinifera]
unigene01869	1311	gi|147799889|emb|CAN77321.1|	hypothetical protein [Vitis vinifera]	A5BVL7;	GO:0016209;GO:0016491;GO:0016491;GO:0045454;GO:0045454
unigene01870	1307	gi|7578895|gb|AAF64174.1|AF242491_1	AF242491_1 phenylcoumaran benzylic ether reductase homolog Fi1 [Forsythia x intermedia]	Q9M528;	GO:0003824;GO:0005488;GO:0008152
unigene01871	1311	gi|224061883|ref|XP_002300646.1|	predicted protein [Populus trichocarpa]_x0001_gi	B9GQ16;	GO:0016747	pop:POPTR_550776
unigene01872	1312	gi|270232152|emb|CBI21475.1|	unnamed protein product [Vitis vinifera]
unigene01873	1311	gi|270235541|emb|CBI24668.1|	unnamed protein product [Vitis vinifera]
unigene01874	1303	gi|270240166|emb|CBI27397.1|	unnamed protein product [Vitis vinifera]
unigene01875	1312	gi|224069788|ref|XP_002326414.1|	predicted protein [Populus trichocarpa]_x0001_gi	B9MTP9;	GO:0003824;GO:0003824;GO:0003824;GO:0003824;GO:0004553;GO:0005975;GO:0005975;GO:0005975;GO:0005975;GO:0005975;GO:0043169;GO:0043169;GO:0043169;GO:0043169	pop:POPTR_589574
unigene01876	1310	gi|225439970|ref|XP_002280999.1|	PREDICTED: hypothetical protein [Vitis vinifera]				ko:K00700
unigene01877	1303	gi|255574901|ref|XP_002528357.1|	DUF26 domain-containing protein 2 precursor, putative [Ricinus communis]_x0001_gi	B9SQT8;		rcu:RCOM_1217440
unigene01878	1310	gi|255645549|gb|ACU23269.1|	unknown [Glycine max]	C6TK29;
unigene01879	1312	gi|225446627|ref|XP_002280878.1|	PREDICTED: hypothetical protein [Vitis vinifera]_x0001_gi	E0CTS7;		vvi:100250622
unigene01880	1301	gi|113205376|gb|AAU93592.2|	uncharacterized plant-specific domain TIGR01589 family protein [Solanum demissum]	Q60CZ4;			ko:K10712
unigene01881	1309	gi|225470814|ref|XP_002265337.1|	PREDICTED: hypothetical protein [Vitis vinifera]
unigene01882	1311	gi|147799889|emb|CAN77321.1|	hypothetical protein [Vitis vinifera]	A5BVL7;	GO:0016209;GO:0016491;GO:0016491;GO:0045454;GO:0045454
unigene01883	1308	gi|255644481|gb|ACU22744.1|	unknown [Glycine max]	C6TIK4;
unigene01884	1310	gi|225440207|ref|XP_002283612.1|	PREDICTED: similar to thioredoxin-related protein isoform 1 [Vitis vinifera]
unigene01885	1309	gi|147784259|emb|CAN61807.1|	hypothetical protein [Vitis vinifera]	A5BV54;
unigene01886	1286	gi|255576178|ref|XP_002528983.1|	ubiquitin-protein ligase, putative [Ricinus communis]_x0001_gi	B9SSL4;	GO:0005488;GO:0005488;GO:0016874	rcu:RCOM_0985450
unigene01887	1305	gi|225441621|ref|XP_002281952.1|	PREDICTED: hypothetical protein [Vitis vinifera]_x0001_gi	A5C016;	GO:0000166;GO:0004672;GO:0004672;GO:0004672;GO:0004674;GO:0004674;GO:0005524;GO:0005524;GO:0005524;GO:0005524;GO:0006468;GO:0006468;GO:0006468;GO:0006468	vvi:100267624
unigene01888	1311	gi|255551531|ref|XP_002516811.1|	conserved hypothetical protein [Ricinus communis]_x0001_gi	B9RSU2;		rcu:RCOM_0678550
unigene01889	1302	gi|225448307|ref|XP_002264419.1|	PREDICTED: hypothetical protein [Vitis vinifera]
unigene01890	1306	gi|224061979|ref|XP_002300694.1|	predicted protein [Populus trichocarpa]_x0001_gi	B9GQS1;		pop:POPTR_550855
unigene01891	1308	gi|225448605|ref|XP_002278805.1|	PREDICTED: hypothetical protein [Vitis vinifera]_x0001_gi	D7T4G8;		vvi:100250159
unigene01892	1300	gi|224119752|ref|XP_002331152.1|	predicted protein [Populus trichocarpa]_x0001_gi	B9N7D3;	GO:0003824;GO:0009116	pop:POPTR_745794
unigene01893	1300	gi|109509148|gb|ABG34283.1|	pectin acetylesterase [Eucalyptus globulus subsp. globulus]	Q153F5;
unigene01894	1303	gi|255574131|ref|XP_002527981.1|	conserved hypothetical protein [Ricinus communis]_x0001_gi	B9SPR2;		rcu:RCOM_0205120
unigene01895	1308	gi|255562860|ref|XP_002522435.1|	membrane associated ring finger 1,8, putative [Ricinus communis]_x0001_gi	B9S8W6;	GO:0008270;GO:0046872	rcu:RCOM_0836410
unigene01896	1299	gi|270226401|emb|CBI15135.1|	unnamed protein product [Vitis vinifera]
unigene01897	1305	gi|6094335|sp|O82147.1|SPDE_COFAR	SPDE_COFAR RecName: Full=Spermidine synthase; Short=SPDSY; AltName: Full=Putrescine aminopropyltransferase_x0001_gi	O82147;	GO:0003824;GO:0004766;GO:0008295;GO:0016740
unigene01898	1301	gi|225442535|ref|XP_002284154.1|	PREDICTED: hypothetical protein [Vitis vinifera]_x0001_gi	D7U0F0;		vvi:100256719
unigene01899	1302	gi|270253855|emb|CBI36253.1|	unnamed protein product [Vitis vinifera]
unigene01900	1308	gi|225461359|ref|XP_002284654.1|	PREDICTED: hypothetical protein [Vitis vinifera]
unigene01901	1306	gi|270256894|emb|CBI23660.1|	unnamed protein product [Vitis vinifera]
unigene01902	1305	gi|147783001|emb|CAN63440.1|	hypothetical protein [Vitis vinifera]	A5BFH3;	GO:0005737;GO:0006415;GO:0016149
unigene01903	1304	gi|224053533|ref|XP_002297860.1|	NAC domain protein, IPR003441 [Populus trichocarpa]_x0001_gi	B9GMQ3;	GO:0003677;GO:0045449	pop:POPTR_708790
unigene01904	1299	gi|225459302|ref|XP_002284147.1|	PREDICTED: hypothetical protein [Vitis vinifera]
unigene01905	1303	gi|255543357|ref|XP_002512741.1|	heat shock protein, putative [Ricinus communis]_x0001_gi	B9RGN2;	GO:0000166;GO:0005524;GO:0005524;GO:0006950;GO:0016491;GO:0032440;GO:0055114	rcu:RCOM_1442270
unigene01906	1303	gi|255572953|ref|XP_002527407.1|	Endosomal P24A protein precursor, putative [Ricinus communis]_x0001_gi	B9SN38;	GO:0016021	rcu:RCOM_0312330	ko:K03283
unigene01907	1285	gi|255585988|ref|XP_002533664.1|	cation efflux protein/ zinc transporter, putative [Ricinus communis]_x0001_gi	B9T5Z5;	GO:0006812;GO:0008324;GO:0016020;GO:0055085	rcu:RCOM_0152430
unigene01908	1290	gi|225448968|ref|XP_002269663.1|	PREDICTED: similar to SEC8 (secretion 8) isoform 1 [Vitis vinifera]
unigene01909	1302	gi|151301848|gb|ABR92332.1|	putative aldo/keto reductase 2 [Salvia miltiorrhiza]	A6ZI63;	GO:0016491;GO:0016491;GO:0055114;GO:0055114
unigene01910	1304	gi|270243156|emb|CBI30096.1|	unnamed protein product [Vitis vinifera]
unigene01911	1305	gi|255566995|ref|XP_002524480.1|	oligopeptide transporter, putative [Ricinus communis]_x0001_gi	B9SER1;	GO:0005215;GO:0005215;GO:0006810;GO:0006857;GO:0006857;GO:0016020;GO:0016020;GO:0016020;GO:0016021	rcu:RCOM_0222890
unigene01912	1299	gi|13992713|gb|AAF01465.2|AF190474_1	AF190474_1 bdn1 [Paraboea crassifolia]	Q9SP21;	GO:0006950;GO:0009415
unigene01913	1303	gi|225445182|ref|XP_002280745.1|	PREDICTED: hypothetical protein [Vitis vinifera]
unigene01914	1297	gi|255545040|ref|XP_002513581.1|	ATP-dependent peptidase, putative [Ricinus communis]_x0001_gi	B9RIL2;	GO:0000166;GO:0000166;GO:0004222;GO:0004222;GO:0005524;GO:0005524;GO:0005524;GO:0005524;GO:0006508;GO:0008568;GO:0016020;GO:0016787;GO:0017111;GO:0030163	rcu:RCOM_1580380
unigene01915	1301
unigene01916	1301	gi|270241723|emb|CBI28943.1|	unnamed protein product [Vitis vinifera]
unigene01917	1303	gi|15233891|ref|NP_195563.1|	vacuolar ATP synthase subunit B, putative / V-ATPase B subunit, putative / vacuolar proton pump B subunit, putative / V-ATPase 57 kDa subunit, putative [Arabidopsis thaliana]_x0001_gi	Q9SZN1;	GO:0005773;GO:0005774;GO:0006810;GO:0006811;GO:0015986;GO:0015986;GO:0015986;GO:0015986;GO:0015992;GO:0015992;GO:0016020;GO:0016469;GO:0016787;GO:0016820;GO:0016820;GO:0016820;GO:0016820;GO:0033178;GO:0033178;GO:0033178;GO:0033180;GO:0046034;GO:0046933;GO	ath:AT4G38510
unigene01918	1297	gi|225440636|ref|XP_002278921.1|	PREDICTED: hypothetical protein [Vitis vinifera]_x0001_gi	D7THA3;		vvi:100252784	ko:K02147
unigene01919	1298	gi|147841860|emb|CAN69231.1|	hypothetical protein [Vitis vinifera]	A5AN76;			ko:K02427
unigene01920	1289	gi|255538988|ref|XP_002510559.1|	calcium lipid binding protein, putative [Ricinus communis]_x0001_gi	B9R8B6;		rcu:RCOM_1598440
unigene01921	1301	gi|225470869|ref|XP_002269732.1|	PREDICTED: (-)-a-terpineol synthase [Vitis vinifera]
unigene01922	1297	gi|255567650|ref|XP_002524804.1|	conserved hypothetical protein [Ricinus communis]_x0001_gi	B9SFN5;	GO:0016491	rcu:RCOM_0647920
unigene01923	1299	gi|224107829|ref|XP_002314617.1|	predicted protein [Populus trichocarpa]_x0001_gi	A9PED7;	GO:0004089;GO:0004089;GO:0004089;GO:0008270;GO:0008270;GO:0015976;GO:0015976;GO:0016829	pop:POPTR_814132
unigene01924	1301	gi|98962497|gb|ABF59516.1|	putative spindle disassembly related protein CDC48 [Nicotiana tabacum]	Q1G0Z1;	GO:0000166;GO:0000166;GO:0005488;GO:0005524;GO:0005524;GO:0005524;GO:0005524;GO:0005524;GO:0016787;GO:0017111		ko:K01673
unigene01925	1292	gi|225429890|ref|XP_002281051.1|	PREDICTED: hypothetical protein [Vitis vinifera]
unigene01926	1300	gi|225446857|ref|XP_002279792.1|	PREDICTED: hypothetical protein [Vitis vinifera]
unigene01927	1300	gi|225449036|ref|XP_002273502.1|	PREDICTED: hypothetical protein [Vitis vinifera]
unigene01928	1297	gi|224126261|ref|XP_002319796.1|	GRAS family transcription factor [Populus trichocarpa]_x0001_gi	B9I7E1;	GO:0006350;GO:0045449	pop:POPTR_730290
unigene01929	1294	gi|255541244|ref|XP_002511686.1|	arginase, putative [Ricinus communis]_x0001_gi	B9RD97;	GO:0004053;GO:0016787;GO:0016813;GO:0016813;GO:0046872;GO:0046872;GO:0046872	rcu:RCOM_1611220
unigene01930	1298	gi|224140989|ref|XP_002323859.1|	condensin complex components subunit [Populus trichocarpa]_x0001_gi	B9IJY0;	GO:0005515;GO:0005524;GO:0005524;GO:0005694;GO:0005694;GO:0051276	pop:POPTR_577636	ko:K01476
unigene01931	1275	gi|11611667|gb|AAG39002.1|AF213399_1	AF213399_1 SLT1 protein [Nicotiana tabacum]	Q9FQY3;			ko:K06675
unigene01932	1296	gi|225453899|ref|XP_002278966.1|	PREDICTED: hypothetical protein [Vitis vinifera]
unigene01933	1288	gi|270233995|emb|CBI22602.1|	unnamed protein product [Vitis vinifera]
unigene01934	1296	gi|224136832|ref|XP_002326956.1|	predicted protein [Populus trichocarpa]_x0001_gi	B9MVV9;	GO:0016787	pop:POPTR_740496
unigene01935	1284	gi|224142337|ref|XP_002324515.1|	predicted protein [Populus trichocarpa]_x0001_gi	B9IM89;	GO:0003824;GO:0003824;GO:0005488;GO:0008152;GO:0044237;GO:0050662	pop:POPTR_737925	ko:K13051
unigene01936	1297	gi|225427790|ref|XP_002269545.1|	PREDICTED: GAGA-binding transcriptional activator BBR/BPC4-like isoform 1 [Vitis vinifera]_x0001_gi	B2Z456;		vvi:100233069	ko:K02377
unigene01937	1298	gi|147816024|emb|CAN61543.1|	hypothetical protein [Vitis vinifera]	A5BLW0;	GO:0016021
unigene01938	1291	gi|225458269|ref|XP_002282365.1|	PREDICTED: hypothetical protein [Vitis vinifera]_x0001_gi	E0CQD6;		vvi:100266019
unigene01939	1288	gi|255544393|ref|XP_002513258.1|	conserved hypothetical protein [Ricinus communis]_x0001_gi	B9RHN9;		rcu:RCOM_1763100	ko:K08145
unigene01940	1293	gi|225433512|ref|XP_002266665.1|	PREDICTED: hypothetical protein [Vitis vinifera]
unigene01941	1296	gi|225461359|ref|XP_002284654.1|	PREDICTED: hypothetical protein [Vitis vinifera]
unigene01942	1293	gi|224119752|ref|XP_002331152.1|	predicted protein [Populus trichocarpa]_x0001_gi	B9N7D3;	GO:0003824;GO:0009116	pop:POPTR_745794
unigene01943	1293	gi|225424958|ref|XP_002264916.1|	PREDICTED: hypothetical protein [Vitis vinifera]
unigene01944	1287	gi|225432169|ref|XP_002267688.1|	PREDICTED: hypothetical protein [Vitis vinifera]_x0001_gi	D7T687;		vvi:100251065
unigene01945	1289	gi|224094242|ref|XP_002310105.1|	predicted protein [Populus trichocarpa]_x0001_gi	B9HH09;		pop:POPTR_562882
unigene01946	1293	gi|224097404|ref|XP_002310919.1|	predicted protein [Populus trichocarpa]_x0001_gi	B9HK17;	GO:0004721;GO:0016787;GO:0016787;GO:0016787	pop:POPTR_820157
unigene01947	1278	gi|255545090|ref|XP_002513606.1|	multidrug resistance-associated protein 1, 3 (mrp1, 3), abc-transoprter, putative [Ricinus communis]_x0001_gi	B9RIN7;	GO:0000166;GO:0000166;GO:0005524;GO:0005524;GO:0005524;GO:0005524;GO:0005524;GO:0006810;GO:0006810;GO:0016021;GO:0016021;GO:0016491;GO:0016887;GO:0016887;GO:0017111;GO:0032440;GO:0042626;GO:0042626;GO:0055085;GO:0055085;GO:0055114	rcu:RCOM_1581350	ko:K01090
unigene01948	1290	gi|146424382|emb|CAM97883.1|	actin-related protein 3 [Nicotiana tabacum]	A5CLG6;	GO:0003779;GO:0005515;GO:0005524;GO:0005856;GO:0030833
unigene01949	1292	gi|51705431|gb|AAU09445.1|	putative UDP-rhamnose:rhamnosyltransferase [Fragaria x ananassa]	Q66PF2;	GO:0008152;GO:0016740;GO:0016757;GO:0016758
unigene01950	1273	gi|225459280|ref|XP_002285784.1|	PREDICTED: hypothetical protein [Vitis vinifera]_x0001_gi	E0CRL6;		vvi:100262559
unigene01951	1289	gi|255576205|ref|XP_002528996.1|	conserved hypothetical protein [Ricinus communis]_x0001_gi	B9SSM7;		rcu:RCOM_1374130
unigene01952	1294	gi|183979104|emb|CAP08301.1|	DNA-binding protein [Vitis thunbergii]	B2G282;	GO:0003677;GO:0003700;GO:0005634;GO:0006350;GO:0043565;GO:0045449;GO:0045449
unigene01953	1293	gi|255638233|gb|ACU19430.1|	unknown [Glycine max]	C6TC78;
unigene01954	1291	gi|255579936|ref|XP_002530803.1|	6-phosphogluconate dehydrogenase, putative [Ricinus communis]_x0001_gi	B9SXT4;	GO:0003824;GO:0004616;GO:0004616;GO:0004616;GO:0004616;GO:0004616;GO:0005488;GO:0006098;GO:0006098;GO:0006098;GO:0006098;GO:0008152;GO:0016491;GO:0016491;GO:0016491;GO:0050661;GO:0050661;GO:0050662;GO:0055114;GO:0055114;GO:0055114;GO:0055114;GO:0055114	rcu:RCOM_0876630
unigene01955	1294	gi|225439256|ref|XP_002263213.1|	PREDICTED: hypothetical protein [Vitis vinifera]_x0001_gi	D7U8I2;		vvi:100247946	ko:K00033
unigene01956	1292	gi|164551336|gb|ABY60887.1|	carotenoid cleavage dioxygenase 4 [Osmanthus fragrans]	B0FLM9;	GO:0016702		ko:K10756
unigene01957	1289	gi|17226270|gb|AAL37714.1|AF403444_1	AF403444_1 beta-mannosidase enzyme [Solanum lycopersicum]_x0001_gi	Q8VWL8;	GO:0003824;GO:0004553;GO:0004553;GO:0005975;GO:0005975;GO:0005975;GO:0043169
unigene01958	1291	gi|224064693|ref|XP_002301538.1|	predicted protein [Populus trichocarpa]_x0001_gi	B9GSY5;		pop:POPTR_552585
unigene01959	1293	gi|270255298|emb|CBI37682.1|	unnamed protein product [Vitis vinifera]
unigene01960	1292	gi|255562045|ref|XP_002522031.1|	o-linked n-acetylglucosamine transferase, ogt, putative [Ricinus communis]_x0001_gi	B9S7R2;	GO:0005488;GO:0016740	rcu:RCOM_0611050
unigene01961	1284	gi|224125670|ref|XP_002329689.1|	predicted protein [Populus trichocarpa]_x0001_gi	B9N362;		pop:POPTR_580599	ko:K09667
unigene01962	1289	gi|225431181|ref|XP_002266579.1|	PREDICTED: hypothetical protein [Vitis vinifera]
unigene01963	1288	gi|225438075|ref|XP_002272358.1|	PREDICTED: hypothetical protein [Vitis vinifera]
unigene01964	1293	gi|225435741|ref|XP_002283592.1|	PREDICTED: hypothetical protein [Vitis vinifera]
unigene01965	1289	gi|225445732|ref|XP_002271684.1|	PREDICTED: hypothetical protein [Vitis vinifera]
unigene01966	1292	gi|224118708|ref|XP_002317887.1|	predicted protein [Populus trichocarpa]_x0001_gi	B9I2H2;	GO:0008168	pop:POPTR_823276
unigene01967	1288	gi|224078882|ref|XP_002305665.1|	predicted protein [Populus trichocarpa]_x0001_gi	B9H236;	GO:0003824;GO:0005488;GO:0008152;GO:0008270;GO:0008270;GO:0016491;GO:0016491;GO:0016491;GO:0055114;GO:0055114	pop:POPTR_647716
unigene01968	1285	gi|224121136|ref|XP_002318507.1|	predicted protein [Populus trichocarpa]_x0001_gi	B9I2C4;	GO:0000166;GO:0004672;GO:0004672;GO:0004674;GO:0004674;GO:0004674;GO:0004674;GO:0005524;GO:0005524;GO:0005524;GO:0005524;GO:0005524;GO:0006468;GO:0006468;GO:0006468;GO:0006468;GO:0006468;GO:0016301;GO:0016740	pop:POPTR_806321
unigene01969	1282	gi|224066319|ref|XP_002302081.1|	predicted protein [Populus trichocarpa]_x0001_gi	B9GS82;		pop:POPTR_816118
unigene01970	1288	gi|225429764|ref|XP_002280551.1|	PREDICTED: hypothetical protein [Vitis vinifera]
unigene01971	1289	gi|147855968|emb|CAN80304.1|	hypothetical protein [Vitis vinifera]	A5AQ94;
unigene01972	1289	gi|270255867|emb|CBI38244.1|	unnamed protein product [Vitis vinifera]
unigene01973	1288	gi|225451469|ref|XP_002270737.1|	PREDICTED: hypothetical protein [Vitis vinifera]_x0001_gi	D7SVP0;		vvi:100244537
unigene01974	1284	gi|224102897|ref|XP_002312847.1|	predicted protein [Populus trichocarpa]_x0001_gi	B9HQD9;	GO:0005622;GO:0005622;GO:0008270;GO:0008270	pop:POPTR_648999
unigene01975	1293	gi|147791077|emb|CAN68018.1|	hypothetical protein [Vitis vinifera]	A5BK99;	GO:0003676;GO:0008270;GO:0046872
unigene01976	1292	gi|255576739|ref|XP_002529257.1|	Chalcone synthase, putative [Ricinus communis]_x0001_gi	B9STD8;	GO:0003824;GO:0003824;GO:0008152;GO:0008152;GO:0008415;GO:0008415;GO:0008415;GO:0009058;GO:0009058;GO:0016210;GO:0016740;GO:0016747	rcu:RCOM_0661520
unigene01977	1291	gi|225457857|ref|XP_002268860.1|	PREDICTED: hypothetical protein [Vitis vinifera]_x0001_gi	E0CQJ8;		vvi:100245451
unigene01978	1287	gi|225434116|ref|XP_002276507.1|	PREDICTED: hypothetical protein [Vitis vinifera]				ko:K00166
unigene01979	1290	gi|29468339|gb|AAO85509.1|	SGT1 [Nicotiana benthamiana]	Q84UV7;	GO:0005488
unigene01980	1283	gi|3550661|emb|CAA04670.1|	39 kDa EF-Hand containing protein [Solanum tuberosum]	O82062;	GO:0005509
unigene01981	1283	gi|224123014|ref|XP_002330420.1|	predicted protein [Populus trichocarpa]_x0001_gi	B9N571;		pop:POPTR_1115883
unigene01982	1290	gi|224128894|ref|XP_002328993.1|	predicted protein [Populus trichocarpa]_x0001_gi	B9N132;	GO:0003824;GO:0005488;GO:0008152;GO:0008152;GO:0008152;GO:0016491;GO:0016491;GO:0016491;GO:0055114	pop:POPTR_827516
unigene01983	1286	gi|30016902|gb|AAP04001.1|	EIL5 [Nicotiana tabacum]	Q84QD0;	GO:0005634;GO:0030528
unigene01984	1289	gi|255581997|ref|XP_002531796.1|	histone deacetylase 1, 2 ,3, putative [Ricinus communis]_x0001_gi	B9T0M7;	GO:0004407;GO:0016575;GO:0016787	rcu:RCOM_0575930
unigene01985	1284	gi|225424476|ref|XP_002285173.1|	PREDICTED: hypothetical protein [Vitis vinifera]_x0001_gi	D7T8F6;		vvi:100245785	ko:K06067
unigene01986	1290	gi|224132092|ref|XP_002328183.1|	predicted protein [Populus trichocarpa]_x0001_gi	B9MYL1;	GO:0005488;GO:0005488;GO:0005515;GO:0005515;GO:0005515;GO:0005515;GO:0005515;GO:0005515;GO:0005515;GO:0005515;GO:0006886;GO:0006886;GO:0006886;GO:0006886;GO:0006886;GO:0006886;GO:0006886;GO:0008565;GO:0015031;GO:0016020;GO:0016192;GO:0016192;GO:0016192;GO	pop:POPTR_594849
unigene01987	1286	gi|225424958|ref|XP_002264916.1|	PREDICTED: hypothetical protein [Vitis vinifera]				ko:K11824
unigene01988	1284	gi|53850085|emb|CAH59737.1|	hypothetical protein [Plantago major]	Q5ZF05;
unigene01989	1290	gi|225458782|ref|XP_002285152.1|	PREDICTED: hypothetical protein [Vitis vinifera]
unigene01990	1288	gi|13384068|gb|AAK21258.1|AF335245_1	AF335245_1 MADS-box transcription factor FBP29 [Petunia x hybrida]	Q9ATE2;	GO:0003677;GO:0003700;GO:0003700;GO:0005515;GO:0005634;GO:0005634;GO:0005634;GO:0005634;GO:0006350;GO:0006355;GO:0006355;GO:0043565;GO:0045449
unigene01991	1288	gi|225460189|ref|XP_002277079.1|	PREDICTED: hypothetical protein [Vitis vinifera]
unigene01992	1285	gi|225437038|ref|XP_002273032.1|	PREDICTED: hypothetical protein [Vitis vinifera]
unigene01993	1286	gi|270257555|emb|CBI39598.1|	unnamed protein product [Vitis vinifera]
unigene01994	1276	gi|225468218|ref|XP_002263085.1|	PREDICTED: hypothetical protein [Vitis vinifera]_x0001_gi	D7T0S0;		vvi:100260354
unigene01995	1286	gi|51949802|gb|AAU14833.1|	adenosine kinase isoform 2S [Nicotiana tabacum]	Q5DKU8;	GO:0004001;GO:0006166;GO:0016301
unigene01996	1287	gi|77416925|gb|ABA81858.1|	brittle 1 protein-like [Solanum tuberosum]	Q38M74;	GO:0005488;GO:0005488;GO:0005743;GO:0006810;GO:0006810;GO:0006810;GO:0016020;GO:0016020;GO:0016021;GO:0055085;GO:0055085
unigene01997	1286	gi|72547036|ref|XP_843163.1|	proteophosphoglycan 5 [Leishmania major strain Friedlin]_x0001_gi	Q4FX62;	GO:0005737;GO:0005737;GO:0016740;GO:0016740;GO:0018339;GO:0018339;GO:0051539;GO:0051539	lma:LmjF35.0540
unigene01998	1286	gi|224099305|ref|XP_002311431.1|	predicted protein [Populus trichocarpa]_x0001_gi	B9HIY1;		pop:POPTR_564483
[truncated: 104,600 more rows]
