# Supplementary material for: Transcript Analysis and Regulative Events during Flower Development in Olive (Olea europaea L.)
Source: PLoS One. 2016 Apr 14;11(4):e0152943. doi: 10.1371/journal.pone.0152943 (PMC4831748; doi:10.1371/journal.pone.0152943)
Supplement: S4 Table — List of the differentially expressed transcripts between L1-L6 and L7-L10 and their predicted functional annotation. For each TC, the EST contribution to each genotype or developmental stage is also provided. (XLSX) [file pone.0152943.s008.xlsx]

## Sheet:  UP-regulated
Supplementary Table S4. List of differentially expressed transcripts between L1-L6 and L7-L10 and their predicted functional annotation.
Sequence ID	Length	N. reads	Leccino1-6	Leccino7-10	Freq	Rtot	Sequence description	Blast	Best Hit	E-Value	Similarity (%)
unigene00001|FD|contig00001	3419	181	26	155	0.00165923	42.6936	cDNA from fruits and flowers treated with GA3	Blastn (EST)	FR646029 [Fraxinus excelsior]	2.76757e-80	79
unigene00024|FD|contig00002	3236	103	19	84	0.000944201	20.2097	breast carcinoma hypothetical protein	BlastX	XP_002279886 [Vitis vinifera]	0	72
unigene00131|FD|contig00005	2812	71	11	60	0.000650857	15.9306	lipoxygenase	BlastX	ACG56281 [Olea europaea]	0	100
unigene00013|FD|contig00006	2800	75	10	65	0.000687525	18.5086	auxin response factor 8	BlastX	ABS83388 [Solanum lycopersicum]	0	81
unigene00057|FD|contig00008	2768	116	3	113	0.00106337	45.6456	beta-glactosidase 8	BlastX	CBI16297 [Vitis vinifera]	0	87
unigene00398|FD|contig00010	2751	78	24	54	0.000715026	8.05851	npap (nuclear poly polymerase) nucleotidyltransferase protein binding	BlastX	XP_002277939 [Vitis vinifera]	0	78
unigene00102|FD|contig00012	2716	45	6	39	0.000412515	11.1052	potassium transporter	BlastX	XP_002320426 [Populus trichocarpa]	0	89
unigene00073|FD|contig00015	2676	102	15	87	0.000935034	23.6999	beta-galactosidase	BlastX	AAC25984 [Solanum lycopersicum]	0	89
unigene00985|FD|contig00016	2557	153	19	134	0.00140255	39.2891	Unknown
unigene00023|FD|contig00019	2482	49	8	41	0.000449183	10.5914	plasma membrane h+-atpase	BlastX	BAD16688 [Daucus carota]	0	96
unigene00762|FD|contig00025	2337	173	71	102	0.00158589	8.70143	nadp-malic enzyme	BlastX	AAB58727 [Solanum lycopersicum]	0	90
unigene00178|FD|contig00031	2260	61	13	48	0.000559187	10.4499	peroxisomal acyl- oxidase 1a	BlastX	2FON_A [Solanum lycopersicum]	0	94
unigene00085|FD|contig00034	2237	41	2	39	0.000375847	14.5528	potassium transporter KUP2	BlastX	XP_002279573 [Vitis vinifera]	0	92
unigene00500|FD|contig00035	2231	57	11	46	0.000522519	10.7486	hypothetical protein	BlastX	XP_002270765 [Vitis vinifera]	9,45E-147	93
unigene01653|FD|contig00042	2188	100	30	70	0.0009167	10.8111	sterol desaturase	BlastX	CBI16762 [Vitis vinifera]	0	83
unigene00150|FD|contig00048	2166	50	10	40	0.00045835	9.12155	predicted protein	BlastX	XP_002330299 [Populus trichocarpa]	2,37E-102	73
unigene00391|FD|contig00052	2136	478	74	404	0.00438182	107.308	cytocrome P450like - monooxygenase	BlastX	T02955 [Zea mays]	8,83E-57	69
unigene00170|FD|contig00056	2077	32	4	28	0.000293344	8.1883	anion exchanger family protein	BlastX	XP_002282436 [Vitis vinifera]	0	87
unigene00408|FD|contig00057	2075	935	81	854	0.00857114	282.041	proton-dependent oligopeptide transport family protein	BlastX	CBI27031 [Vitis vinifera]	0	86
unigene00186|FD|contig00060	2063	198	78	120	0.00181507	11.3791	rRNA intron-encoded homing endonuclease	BlastX	CAN70790 [Vitis vinifera]	6,38E-33	98
unigene00152|FD|contig00063	2061	40	6	34	0.00036668	9.17386	prli-interacting factor a	BlastX	XP_002528122 [Ricinus communis]	2,32E-67	61
unigene01091|FD|contig00073	1979	59	15	44	0.000540853	8.21533	udp-glucosyltransferase family 1 protein	BlastX	XP_002281029 [Vitis vinifera]	2,06E-159	79
unigene00201|FD|contig00075	1952	38	4	34	0.000348346	10.5859	kelch repeat-containing f-box family protein	BlastX	AAT40540 [Solanum demissum]	3,16E-167	73
unigene00872|FD|contig00083	1897	238	8	230	0.00218174	90.3716	glucan endo-beta-glucosidase	BlastX	AAK58515 [Olea europaea]	0	99
unigene01424|FD|contig00090	1881	59	11	48	0.000540853	11.4708	hypothetical protein	BlastX	XP_002264939 [Vitis vinifera]	0	80
unigene00328|FD|contig00093	1873	63	9	54	0.000577521	14.9119	glutamate decarboxylase	BlastX	AAC24195 [Nicotiana tabacum]	0	94
unigene00473|FD|contig00097	1860	33	1	32	0.000302511	12.7211	pectinesterase family protein	BlastX	XP_002516960 [Ricinus communis]	1,43E-171	75
unigene00363|FD|contig00105	1838	23	1	22	0.000210841	8.35638	pectinesterase family protein	BlastX	CBI29628 [Vitis vinifera]	0	80
unigene00472|FD|contig00109	1829	117	20	97	0.00107254	24.4266	gland-specific fatty acyl-CoA reductase 1	BlastX	XP_002263127 [Vitis vinifera]	0	83
unigene00027|FD|contig00113	1802	74	4	70	0.000678358	25.6692	autoinhibited h+ atpase	BlastX	XP_002263241 [Vitis vinifera]	0	94
unigene01762|FD|contig00123	1767	473	217	256	0.00433599	15.1459	beta-glucosidase	BlastX	AAL93619 [Olea europaea]	0	100
unigene00547|FD|contig00134	1732	43	2	41	0.000394181	15.4154	predicted protein	BlastX	XP_002332196 [Populus trichocarpa]	0	81
unigene01987|FD|contig00135	1735	32	4	28	0.000293344	8.1883	gag-pol polyprotein	BlastX	XP_002263915 [Vitis vinifera]	2,27E-113	71
unigene00546|FD|contig00142	1720	42	5	37	0.000385014	11.0273	s-adenosylmethionine decarboxylase	BlastX	ACZ73828 [Olea europaea]	5,07E-174	94
unigene00822|FD|contig00158	1678	42	7	35	0.000385014	8.94009	tubulin alpha-5 chain	BlastX	XP_002285721 [Vitis vinifera]	0	99
unigene00804|FD|contig00163	1659	83	9	74	0.000760861	22.8097	pectate lyase	BlastX	XP_002520133 [Ricinus communis]	2,34E-152	76
unigene00951|FD|contig00174	1637	93	4	89	0.000852531	33.8588	gdsl-motif lipase hydrolase family protein	BlastX	XP_002267715 [Vitis vinifera]	1,12E-98	69
unigene01360|FD|contig00176	1629	1915	635	1280	0.0175548	170.769	cDNA from olive leaves and fruits	Blastn (EST)	GO245235 [Olea europaea]	0	97
unigene00905|FD|contig00182	1621	60	1	59	0.00055002	24.6746	atpup11 purine transmembrane transporter	BlastX	XP_002266773 [Vitis vinifera]	4,48E-100	81
unigene01077|FD|contig00195	1604	116	32	84	0.00106337	14.3799	polygalacturonase	BlastX	BAA89477 [Salix gilgiana]	1,01E-120	72
unigene02003|FD|contig00197	1596	137	53	84	0.00125588	8.31661	mitogen-activated protein kinase kinase	BlastX	XP_002513833 [Ricinus communis]	2,16E-123	75
unigene01578|FD|contig00210	1572	32	3	29	0.000293344	9.36401	beta-glucosidase	BlastX	ACH56716 [Solanum lycopersicum]	2,20E-137	76
unigene01077|FD|contig00217	1573	122	38	84	0.00111837	12.322	polygalacturonase	BlastX	ADP09681 [Cucurbita pepo]	5,44E-119	72
unigene01064|FD|contig00221	1559	47	1	46	0.000430849	18.8998	acyltransferase, putative	BlastX	XP_002314065 [Populus trichocarpa]	4,27E-100	78
unigene01052|FD|contig00223	1553	37	3	34	0.000339179	11.4283	auxin induced-like protein	BlastX	XP_002264734 [Vitis vinifera]	7,69E-126	76
unigene00027|FD|contig00237	1521	41	3	38	0.000375847	13.0989	autoinhibited h+ atpase	BlastX	XP_002263241 [Vitis vinifera]	0	96
unigene01185|FD|contig00244	1513	115	5	110	0.0010542	41.7819	ole e allergen precursor	BlastX	AAY88919 [Olea europaea]	0	99
unigene02053|FD|contig00258	1481	36	1	35	0.000330012	14.0401	proline transporter	BlastX	XP_002316242 [Populus trichocarpa]	4,47E-160	80
unigene01310|FD|contig00259	1479	140	49	91	0.00128338	11.0669	polygalacturonase	BlastX	BAA89476 [Salix gilgiana]	4,22E-126	73
unigene00791|FD|contig00260	1481	38	6	32	0.000348346	8.4141	Pectinesterase-3 precursor, putative	BlastX	XP_002303172 [Populus trichocarpa]	2,64E-129	73
unigene00827|FD|contig00278	1454	28	1	27	0.000256676	10.5315	nitrate transporter	BlastX	XP_002270812 [Vitis vinifera]	4,90E-174	85
unigene01320|FD|contig00279	1458	31	0	31	0.000284177	14.0259	polygalacturonase pectinase	BlastX	ADK92878 [Hypericum perforatum]	2,04E-141	82
unigene01012|FD|contig00285	1443	26	2	24	0.000238342	8.17452	protein	BlastX	XP_002283687 [Vitis vinifera]	2,92E-85	74
unigene01331|FD|contig00297	1436	39	6	33	0.000357513	8.79297	lipase class 3 family protein	BlastX	XP_002515304 [Ricinus communis]	2,72E-106	87
unigene00995|FD|contig00298	1436	37	4	33	0.000339179	10.1824	f-box family protein	BlastX	XP_002317261 [Populus trichocarpa]	2,60E-32	50
unigene04481|FD|contig00333	1390	138	20	118	0.00126505	32.3677	atp binding	BlastX	XP_002524217 [Ricinus communis]	8,56E-166	86
unigene01591|FD|contig00344	1380	136	5	131	0.00124671	50.9116	predicted protein	BlastX	XP_002324581 [Populus trichocarpa]	4,44E-98	73
unigene00571|FD|contig00351	1378	26	1	25	0.000238342	9.65936	proton-dependent oligopeptide transport family protein	BlastX	CBI27031 [Vitis vinifera]	0	86
unigene01502|FD|contig00352	1376	50	4	46	0.00045835	15.5151	omega-3 fatty acid desaturase	BlastX	ABG88130 [Olea europaea]	0	99
unigene01041|FD|contig00370	1365	116	10	106	0.00106337	35.0545	extensin-like protein	BlastX	CBI37919 [Vitis vinifera]	2,42E-64	77
unigene01763|FD|contig00428	1312	43	2	41	0.000394181	15.4154	Ole e 11.0101 allergen precursor	BlastX	ACZ57582 [Olea europaea]	3,44E-145	85
unigene00539|FD|contig00451	1293	34	2	32	0.000311678	11.5528	pectinesterase family protein	BlastX	XP_002512459 [Ricinus communis]	2,35E-133	76
unigene02006|FD|contig00489	1258	29	0	29	0.000265843	13.121	cell-wall invertase	BlastX	CAA79676 [Solanum tuberosum]	3,14E-156	86
unigene00316|FD|contig00496	1261	28	2	26	0.000256676	9.01253	putative laccase	BlastX	XP_002272618 [Vitis vinifera]	2,59E-142	80
unigene02161|FD|contig00508	1252	25	0	25	0.000229175	11.3112	phosphoric diester hydrolase, putative	BlastX	XP_002282152 [Vitis vinifera]	7,64E-54	76
unigene01934|FD|contig00554	1220	48	7	41	0.000440016	11.2134	l-asparaginase 2	BlastX	XP_002326956 [Populus trichocarpa]	3,42E-153	92
unigene02304|FD|contig00558	1220	43	6	37	0.000394181	10.3276	unnamed protein product	BlastX	CBI23166 [Vitis vinifera]	3,33E-22	62
unigene02335|FD|contig00562	1216	202	74	128	0.00185173	14.2625	probable plasma membrane intrinsic protein 1c	BlastX	ABB13429 [Olea europaea]	1,64E-154	100
unigene02299|FD|contig00585	1199	64	14	50	0.000586688	10.6668	20s proteasome subunit paf1	BlastX	AAN07899 [Nicotiana benthamiana]	1,12E-123	96
unigene02666|FD|contig00589	1195	71	20	51	0.000650857	8.52166	wrky transcription	BlastX	XP_002323675 [Populus trichocarpa]	1,76E-44	58
unigene04596|FD|contig00591	1195	4656	2215	2441	0.0426815	123.79	putative senescence-associated protein	BlastX	BAB33421 [Pisum sativum]	5,23E-81	80
unigene02539|FD|contig00650	1171	291	96	195	0.0026676	26.2308	photolyase blue-light receptor 2	BlastX	XP_002270248 [Vitis vinifera]	9,49E-104	87
unigene02478|FD|contig00662	1163	326	145	181	0.00298844	12.0236	photolyase blue-light receptor 2	BlastX	XP_002270248 [Vitis vinifera]	2,85E-100	85
unigene00091|FD|contig00678	1149	22	0	22	0.000201674	9.95385	atp binding	BlastX	XP_002518240 [Ricinus communis]	2,67E-151	93
unigene02622|FD|contig00683	1152	71	9	62	0.000650857	18.0296	ccr4-associated factor	BlastX	XP_002271636 [Vitis vinifera]	5,66E-109	83
unigene00982|FD|contig00695	1147	37	6	31	0.000339179	8.03738	N-rich protein	BlastX	ACU18902 [Glycine max]	2,57E-19	94
unigene02324|FD|contig00731	1131	18	0	18	0.000165006	8.14406	glycosyl hydrolase family 9 protein	BlastX	XP_001768193 [Physcomitrella patens]	1,75E-78	72
unigene03051|FD|contig00776	1102	42	3	39	0.000385014	13.5188	inositolphosphorylceramide-b c-26 hydroxylase	BlastX	CAN81862 [Vitis vinifera]	4,93E-107	88
unigene02391|FD|contig00779	1103	41	3	38	0.000375847	13.0989	receptor protein kinase-like protein	BlastX	XP_002282529 [Vitis vinifera]	3,13E-61	73
unigene01762|FD|contig00783	1100	555	263	292	0.00508768	15.0725	strictosidine beta-glucosidase	BlastX	AAL93619 [Olea europaea]	0	99
unigene02619|FD|contig00832	1082	30	1	29	0.00027501	11.4059	alpha-expansin precursor	BlastX	XP_002510588 [Ricinus communis]	9,91E-121	90
unigene03334|FD|contig00902	1058	85	5	80	0.000779195	28.8821	delta tonoplast intrinsic protein	BlastX	AAG44945 [Nicotiana glauca]	6,47E-117	94
unigene00023|FD|contig00907	1056	36	4	32	0.000330012	9.78037	plasma membrane h+-atpase	BlastX	Q03194 [Nicotiana plumbaginifolia]	4,76E-137	94
unigene03386|FD|contig00934	1049	132	17	115	0.00121004	33.2262	acireductone dioxygenase	BlastX	CAL49076 [Plantago major]	8,96E-95	95
unigene03060|FD|contig00963	1037	74	11	63	0.000678358	17.0735	short-chain type	BlastX	XP_002525441 [Ricinus communis]	7,97E-88	86
unigene01528|FD|contig01033	1005	18	0	18	0.000165006	8.14406	cytochrome p450	BlastX	CBI19823 [Vitis vinifera]	2,47E-78	77
unigene02974|FD|contig01098	980	30	2	28	0.00027501	9.85533	Ole e 12.01 allergen	BlastX	ACL13551 [Olea europaea]	8,31E-134	98
unigene04139|FD|contig01162	970	20	0	20	0.00018334	9.04895	protein	BlastX	XP_002315543 [Populus trichocarpa]	7,09E-19	52
unigene04047|FD|contig01185	962	67	6	61	0.000614189	19.9602	endo-1,3-1,4-beta-d-glucanase, putative	BlastX	XP_002516791 [Ricinus communis]	7,34E-77	80
unigene05024|FD|contig01353	915	102	30	72	0.000935034	11.4098	adp-ribosylation factor	BlastX	ACJ85464 [Medicago truncatula]	2,08E-94	100
unigene05448|FD|contig01393	906	109	19	90	0.000999202	22.4095	zinc finger homeodomain protein 1	BlastX	XP_002306048 [Populus trichocarpa]	6,08E-22	81
unigene04930|FD|contig01548	866	25	0	25	0.000229175	11.3112	gerbera hybrid cultivar cdna clone mrna	Blastn (EST)	AJ759301 [Gerbera hybrida]	18.3664	86
unigene05354|FD|contig01704	821	32	1	31	0.000293344	12.2823	opium poppy stem cdna library papaver somniferum	Blastn (EST)	GW909289 [Phaseolus vulgaris]	60.6294	83
unigene06165|FD|contig01749	807	65	10	55	0.000595855	14.6549	conserved hypothetical protein	BlastX	XP_002520440 [Ricinus communis]	3,66E-50	76
unigene04763|FD|contig01823	797	30	2	28	0.00027501	9.85533	Pectinesterase inhibitor, putative	BlastX	XP_002523111 [Ricinus communis]	6,13E-01	45
unigene05772|FD|contig01827	796	93	3	90	0.000852531	35.5315	mimulus guttatus floral buds, cDNA clone	Blastn (EST)	GR116453 [Mimulus guttatus]	2.66256e-22	75
unigene00334|FD|contig01845	790	421	128	293	0.0038593	44.4482	fraxinus excelsior cdna clone mrna	Blastn (EST)	FR646029 [Fraxinus excelsior]	3.91001e-77	79
unigene06817|FD|contig02627	634	435	109	326	0.00398764	61.7417	probable cytochrome P450 monooxygenase	BlastX	NP_001169136 [Zea mays]	4,62E-36	88
unigene00147|FD|contig03136	555	36	5	31	0.000330012	8.67092	bromodomain-containing rna-binding protein 2 (brp2 gene)	Blastn (nr)	AJ504730 [Nicotiana benthamiana]	5.95484e-16	80
unigene09597|FD|contig03430	524	145	41	104	0.00132921	17.2998	pollen allergen Ole e 6 [Olea europaea]	BlastX	O24172 [Olea europaea]	1,06E-19	100
unigene00408|FD|contig03520	519	92	9	83	0.000843364	26.4571	proton-dependent oligopeptide transport family protein	BlastX	CBI27031 [Vitis vinifera]	9,69E-10	80
unigene00408|FD|contig03649	509	50	4	46	0.00045835	15.5151	proton-dependent oligopeptide transport family protein	BlastX	CBI27031 [Vitis vinifera]	1,55E-09	79
unigene11399|FD|contig04012	474	18	0	18	0.000165006	8.14406	fr636059 wz0afeaa fraxinus excelsior cdna clone mrna	Blastn (EST)	FR636059 [Fraxinus excelsior]	9.06763e-108	87
unigene03271|FD|contig04541	409	112	33	79	0.0010267	12.4906	arabidopsis thaliana galactinol-sucrose galactosyltransferase 2 complete cds	Blastn (nr)	XM_002878113 [Arabidopsis lyrata]	0.0015975	89
unigene12771|FD|contig04639	391	31	0	31	0.000284177	14.0259	cichorium endivia cdna clone mrna	Blastn (EST)	EL363306 [Cichorium endivia]	7.38579e-13	81
unigene01497|FD|contig04756	362	26	0	26	0.000238342	11.7636	udp-glucose dehydrogenase	BlastX	XP_002873728 [Arabidopsis lyrata ]	1,58E-47	100
unigene13261|FD|contig04841	333	55	9	46	0.000504185	11.8685	pcp6c1; nitrate transporter, putative	BlastX	XP_002529118 [Ricinus communis]	8,08E-32	92

## Sheet: Down-regulated
Sequence ID	Length	N. reads	Leccino1-6	Leccino7-10	Freq	Rtot	Sequence description	Blast	Best Hit	E-Value	Similarity (%)
unigene00032|FD|contig00011	2742	60	59	1	0.00055002	9.39313	heat shock protein 101 Kda	BlastX	AAC83688 [Nicotiana tabacum]	0	95
unigene00053|FD|contig00013	2717	138	123	15	0.00126505	9.42696	phospholipase d	BlastX	CAB43063 [Craterostigma plantagineum]	0	94
unigene01013|FD|contig00018	2524	239	235	4	0.00219091	37.3909	alpha-l-arabinofuranosidase beta-d-xylosidase	BlastX	XP_002276351 [Vitis vinifera]	0	85
unigene00018|FD|contig00026	2328	274	233	41	0.00251176	12.3558	atp synthase cf0 a subunit	BlastX	ADD72077 [Olea europaea]	7.97616e-112	99
unigene00142|FD|contig00027	2305	52	52	0	0.000476684	9.82667	bcl-2-associated athanogene 6	BlastX	CBI40461 [Vitis vinifera]	1.0575e-16	64
unigene00003|FD|contig00037	2221	643	584	59	0.00589438	51.4412	photosystem ii cp43 chlorophyll apoprotein	BlastX	ADD72085 [Olea europaea]	0	100
unigene00674|FD|contig00043	2184	106	98	8	0.000971701	9.82153	peptidylprolyl isomerase	BlastX	XP_002321107 [Populus trichocarpa]	0	87
unigene00635|FD|contig00044	2182	82	78	4	0.000751694	9.60868	peptidylprolyl isomerase	BlastX	XP_002321107 [Populus trichocarpa]	0	87
unigene00257|FD|contig00050	2154	135	133	2	0.00123754	21.5178	sterol desaturase	BlastX	CBI16762 [Vitis vinifera]	0	82
unigene00261|FD|contig00058	2071	73	72	1	0.000669191	11.764	proton-dependent oligopeptide transport family protein	BlastX	XP_002328734 [Populus trichocarpa]	0	87
unigene00025|FD|contig00061	2062	938	770	168	0.00859864	30.0451	uncharacterized mitochondrial protein	BlastX	YP_173374 [Nicotiana tabacum]	2.11502e-44	95
unigene00250|FD|contig00067	2038	69	69	0	0.000632523	13.0392	glucose-methanol-choline oxidoreductase family protein	BlastX	CBI34759 [Vitis vinifera]	0	87
unigene00426|FD|contig00092	1874	55	55	0	0.000504185	10.3936	Galactose oxidase precursor, putative	BlastX	XP_002276473 [Vitis vinifera]	0	83
unigene00581|FD|contig00118	1790	54	54	0	0.000495018	10.2046	cytochrome p450-like protein	BlastX	BAF46296 [Ipomoea nil]	1.50269e-130	69
unigene01851|FD|contig00172	1642	68	67	1	0.000623356	10.8501	glycosyltransferase-like protein	BlastX	XP_002513511 [Ricinus communis]	4.48275e-156	84
unigene01304|FD|contig00181	1623	143	143	0	0.00131088	27.0233	glycosyl hydrolase family 17 protein	BlastX	XP_002298669 [Populus trichocarpa]	1.08267e-170	79
unigene00927|FD|contig00198	1600	63	63	0	0.000577521	11.9054	udp-glucosyltransferase family 1 protein	BlastX	XP_002281029 [Vitis vinifera]	4.21055e-135	72
unigene01011|FD|contig00233	1525	74	74	0	0.000678358	13.9841	glycosyltransferase family protein	BlastX	XP_002331944 [Populus trichocarpa]	1.44795e-161	79
unigene01058|FD|contig00235	1523	66	64	2	0.000605022	9.10694	S-adenosylmethionine-dependent methyltransferase, putative [Ricinus communis]	BlastX	XP_002285799 [Vitis vinifera]	8.29508e-117	82
unigene01823|FD|contig00275	1464	218	218	0	0.0019984	41.1964	chalcone synthase family protein	BlastX	XP_002529257 [Ricinus communis]	3.60161e-162	89
unigene02051|FD|contig00283	1453	244	234	10	0.00223675	30.6179	zinc finger protein	BlastX	ACR33100 [Camellia sinensis]	3.55986e-162	91
unigene01413|FD|contig00302	1433	320	320	0	0.00293344	60.4718	chalcone synthase family protein	BlastX	CBI16627 [Vitis vinifera]	0	91
unigene01152|FD|contig00335	1393	97	97	0	0.000889199	18.3305	cytochrome p450	BlastX	BAA92894 [Petunia x hybrida]	0	85
unigene01842|FD|contig00367	1367	239	239	0	0.00219091	45.1649	cysteine protease, putative	BlastX	XP_002523447 [Ricinus communis]	9.5992e-147	85
unigene00932|FD|contig00384	1353	62	62	0	0.000568354	11.7164	UDP-glucosyltransferase, putative	BlastX	XP_002323718 [Populus trichocarpa]	1.57294e-124	77
unigene01832|FD|contig00405	1331	205	190	15	0.00187923	19.3869	ribosomal protein l16	BlastX	ADD72126 [Olea europaea]	2.66251e-60	100
unigene01194|FD|contig00422	1318	92	92	0	0.000843364	17.3856	cysteine protease, putative	BlastX	XP_002525147 [Ricinus communis]	6.55261e-104	73
unigene00685|FD|contig00466	1270	164	150	14	0.00150339	13.9055	ubiquitin	BlastX	CCA16073 [Albugo laibachii Nc14]	0	100
unigene01381|FD|contig00468	1275	88	88	0	0.000806696	16.6298	cinnamoyl- reductase-like protein	BlastX	ABK93002 [Populus trichocarpa]	9.14263e-111	83
unigene02143|FD|contig00476	1270	612	609	3	0.0056102	108.214	Gibberellin receptor GID1, putative	BlastX	XP_002277011 [Vitis vinifera]	2.03654e-86	72
unigene02085|FD|contig00538	1228	113	108	5	0.00103587	13.7782	desiccation-related protein pcc13-62	BlastX	CBI22851 [Vitis vinifera]	8.0939e-102	83
unigene02572|FD|contig00579	1203	165	162	3	0.00151255	25.4591	oxidoreductase family protein	BlastX	XP_002531631 [Ricinus communis]	6.76816e-153	92
unigene02916|FD|contig00727	1131	118	118	0	0.00108171	22.299	Unknown	BlastX	JQ0137 [Pseudomonas aeruginosa]	4.19981	36
unigene00006|FD|contig00781	1102	162	157	5	0.00148505	22.2409	maturase k	BlastX	YP_003359340 [Olea europaea]	3.94866e-64	99
unigene02203|FD|contig00893	1062	67	67	0	0.000614189	12.6613	flavonol synthase	BlastX	ABB53382 [Antirrhinum majus]	3.91313e-122	88
unigene03535|FD|contig01026	1013	96	95	1	0.000880032	15.9907	chlorophyll a b binding protein	BlastX	XP_002531690 [Ricinus communis]	3.99488e-145	98
unigene04427|FD|contig01031	1009	114	114	0	0.00104504	21.5431	harpin-induced protein-related / HIN1-related	BlastX	XP_002263732 [Vitis vinifera]	2.9153e-64	75
unigene04280|FD|contig01086	993	102	102	0	0.000935034	19.2754	cdna populations arabidopsis thaliana mRNA	Blastn (EST)	EG489799.1 [Arabidopsis thaliana]	4.98e-06	86
unigene04472|FD|contig01134	980	226	224	2	0.00207174	38.2643	aaa atpase containing von willebrand factor type a	BlastX	XP_002320395 [Populus trichocarpa]	0.000130651	73
unigene00780|FD|contig01164	968	411	408	3	0.00376764	70.7506	polygalacturonase	BlastX	XP_002335114 [Populus trichocarpa]	8.68073e-110	88
unigene04304|FD|contig01217	957	192	172	20	0.00176006	13.6902	sar1 gtp-binding secretory factor	BlastX	ABA81873 [Solanum tuberosum]	2.10816e-100	100
unigene04472|FD|contig01241	933	237	233	4	0.00217258	37.0276	aaa atpase containing von willebrand factor type a	BlastX	XP_002320395 [Populus trichocarpa]	4.17463e-05	68
unigene03725|FD|contig01267	936	220	207	13	0.00201674	23.5537	chalcone isomerase	BlastX	ADG27840 [Gossypium hirsutum]	3.36385e-79	90
unigene02276|FD|contig01346	918	170	168	2	0.00155839	27.9303	atp synthase	BlastX	XP_002279389 [Vitis vinifera]	3.14581e-74	97
unigene03680|FD|contig01360	914	294	293	1	0.0026951	52.9201	novel promoters 5 race-pcr homo sapiens cdna 5 mRNA	Blastn (EST)	EL582430.1 [Homo sapiens]	0.000194	94
unigene04794|FD|contig01395	905	83	83	0	0.000760861	15.6849	heat-shock	BlastX	CBI29627 [Vitis vinifera]	2.77342e-59	76
unigene04824|FD|contig01405	899	107	104	3	0.000980868	15.0695	heat shock protein	BlastX	XP_002318460 [Populus trichocarpa]	1.31073e-69	80
unigene06462|FD|contig01457	888	113	103	10	0.00103587	9.31321	emp24 gp25l p24 family protein	BlastX	XP_002531428 [Ricinus communis]	3.31555e-65	87
unigene04969|FD|contig01475	885	128	125	3	0.00117338	18.8014	protein	BlastX	XP_002284954 [Vitis vinifera]	2.07326e-51	80
unigene04916|FD|contig01511	876	55	55	0	0.000504185	10.3936	thaumatin-like protein	BlastX	XP_002327076 [Populus trichocarpa]	2.01979e-75	78
unigene05454|FD|contig01514	874	105	104	1	0.000962534	17.6524	small molecular heat shock protein [Nicotiana tabacum]	BlastX	ADM47405 [Nicotiana tabacum]	9.38686e-49	94
unigene04320|FD|contig01538	861	335	331	4	0.00307094	54.9416	thioredoxin, mRNA	Blastn (EST)	FN998613.1 [Olea europaea]	2.53e-53	96
unigene09637|FD|contig01556	863	64	64	0	0.000586688	12.0944	volvox carteri nagariensis extracellular matrix glycoprotein pherophorin-v40 mrna	Blastn (EST)	FN998613.1 [Olea europaea]	2.38e-09	75
unigene04700|FD|contig01567	861	74	74	0	0.000678358	13.9841	heat shock protein	BlastX	XP_002318460 [Populus trichocarpa]	1.60271e-69	80
unigene05191|FD|contig01583	857	54	54	0	0.000495018	10.2046	invertase/pectin methylesterase inhibitor family protein [Arabidopsis thaliana]	BlastX	XP_002321006 [Populus trichocarpa]	1.29963e-55	80
unigene05335|FD|contig01667	833	72	72	0	0.000660024	13.6062	heat shock protein	BlastX	CBI29627 [Vitis vinifera]	5.69747e-61	81
unigene05563|FD|contig01673	828	100	100	0	0.0009167	18.8974	S-locus F-Box protein	Blastn (EST)	EB142261.1 [Malus x domestica]	5.02e-05	72
unigene06005|FD|contig01701	822	214	212	2	0.00196174	36.0442	Unknown
unigene05736|FD|contig01752	816	51	51	0	0.000467517	9.6377	putative small heat shock protein	BlastX	CBG37777 [Olea europaea]	3.16541e-48	94
unigene05887|FD|contig01791	801	53	53	0	0.000485851	10.0156	putative small heat shock protein	BlastX	CBG37777 [Olea europaea]	3.59337e-57	93
unigene05897|FD|contig01900	780	278	278	0	0.00254842	52.5349	lipid binding protein	BlastX	XP_002513211 [Ricinus communis]	1.39058e-34	84
unigene01162|FD|contig01927	770	91	84	7	0.000834197	8.32337	beta-amylase	BlastX	XP_002518196 [Ricinus communis]	2.37293e-61	98
unigene05516|FD|contig01936	776	691	535	156	0.00633439	11.4005	lipid transfer protein	BlastX	ABS72013 [Olea europaea]	4.12894e-23	100
unigene06287|FD|contig01940	774	145	145	0	0.00132921	27.4013	putative small heat shock protein	BlastX	CBG37777 [Olea europaea]	9.09228e-63	94
unigene06237|FD|contig01979	762	84	83	1	0.000770028	13.7813	cysteine proteinase inhibitor	BlastX	XP_002265736 [Vitis vinifera]	2.29798e-18	70
unigene07022|FD|contig02236	707	76	75	1	0.000696692	12.3133	lipid transfer protein	BlastX	AAA21438 [Nicotiana tabacum]	2.73466e-20	70
unigene02203|FD|contig02240	709	76	76	0	0.000696692	14.3621	flavonol synthase	BlastX	ABB53382 [Antirrhinum majus]	3.31393e-82	88
unigene07409|FD|contig02344	687	185	183	2	0.00169589	30.6911	lipid transfer protein	BlastX	AAA21437 [Nicotiana tabacum]	7.00477e-18	63
unigene06469|FD|contig02366	683	56	55	1	0.000513352	8.66746	predicted protein	BlastX	XP_002299302 [Populus trichocarpa]	8.0628e-36	93
unigene06237|FD|contig02606	639	151	150	1	0.00138422	26.1868	cysteine proteinase inhibitor	BlastX	XP_002265736 [Vitis vinifera]	3.14279e-19	70
unigene08517|FD|contig02671	619	71	71	0	0.000650857	13.4172	rapid alkalinization factor 5	BlastX	AAT74390 [Solanum chacoense]	15.0714	46
unigene08151|FD|contig02796	593	56	56	0	0.000513352	10.5826	glucosyl/glucuronosyl transferases, putative	BlastX	XP_002281171 [Vitis vinifera]	1.73955e-47	73
unigene00202|FD|contig02966	582	79	77	2	0.000724193	11.4052	cbs domain-containing protein	BlastX	XP_002528012 [Ricinus communis]	0.00559213	69
unigene09446|FD|contig03024	571	105	105	0	0.000962534	19.8423	cysteine proteinase	BlastX	XP_002523225 [Ricinus communis]	2.50582e-13	76
unigene08578|FD|contig03046	569	118	115	3	0.00108171	17.0189	chloroplast chaperonin 21	BlastX	XP_002276749 [Vitis vinifera]	7.56925e-55	96
unigene08561|FD|contig03102	561	111	111	0	0.00101754	20.9762	tap1_antmaprotein tap1 precursor	BlastX	Q04189 [Antirrhinum majus]	5.77592e-23	80
unigene08957|FD|contig03138	557	50	50	0	0.00045835	9.44872	lipid binding protein	BlastX	XP_002513211 [Ricinus communis]	2.95519e-24	80
unigene09782|FD|contig03141	558	48	48	0	0.000440016	9.07077	protease inhibitor/seed storage/lipid transfer protein family protein	BlastX	XP_002510828 [Ricinus communis]	1.11003e-10	88
unigene07508|FD|contig03257	542	61	61	0	0.000559187	11.5274	fraxinus excelsior cdna clone mrna	Blastn (EST)	FR637238 [Fraxinus excelsior]	1.6609e-93	84
unigene03680|FD|contig03283	542	45	45	0	0.000412515	8.50385	tsjt1-like protein	BlastX	ABA40457 [Solanum tuberosum]	0.929798	79
unigene10195|FD|contig03400	529	64	63	1	0.000586688	10.1208	photosystem ii 5 kda chloroplast	BlastX	ACI15739 [Picrorhiza kurrooa]	8.46595e-12	75
unigene08362|FD|contig03431	521	419	416	3	0.00384097	72.2372	40s ribosomal protein s15a	BlastX	ABA46758 [Solanum tuberosum]	1.57382e-55	100
unigene03032|FD|contig03595	509	44	44	0	0.000403348	8.31488	aspartate semialdehyde dehydrogenase, putative [Ricinus communis]	BlastX	ACJ85443 [Medicago truncatula]	2.37582e-26	83
unigene10239|FD|contig03720	502	422	358	64	0.00386847	18.6133	acyl- CoA binding protein (ACBP)	BlastX	CAB56694 [Digitalis lanata]	5.03459e-26	95
unigene05497|FD|contig03783	496	150	150	0	0.00137505	28.3462	olea europaea cuspidata complete chloroplast isolate almihwit	Blastn (nr)	FN996943 [Olea europaea]	3.80128e-05	86
unigene11935|FD|contig03903	488	1880	1875	5	0.017234	341.545	conserved hypothetical protein	BlastX	XP_002512815 [Ricinus communis]	0.257474	58
unigene06157|FD|contig04115	461	58	57	1	0.000531686	9.03003	Unknown
unigene11059|FD|contig04138	462	93	87	6	0.000852531	9.49363	conserved hypothetical protein	BlastX	XP_002514207 [Ricinus communis]	1.67021e-16	82
unigene11935|FD|contig04152	462	2927	2921	6	0.0268318	535.976	conserved hypothetical protein	BlastX	XP_002512815 [Ricinus communis]	0.0105101	53
unigene11935|FD|contig05193	163	66	65	1	0.000605022	10.4853	Ipomoea nil PnH10-12 mRNA for hypothetical protein, complete cds	Blastn (nr)	AB277200 [Ipomoea nil]	34.7861	94
