# Supplementary material for: Transcript Analysis and Regulative Events during Flower Development in Olive (Olea europaea L.)
Source: PLoS One. 2016 Apr 14;11(4):e0152943. doi: 10.1371/journal.pone.0152943 (PMC4831748; doi:10.1371/journal.pone.0152943)
Supplement: S5 Table — List of the differentially expressed transcripts between L1-L6 and DA1-DA6 and their predicted functional annotation. For each TC, the EST contribution to each genotype or developmental stage is also provided. (XLSX) [file pone.0152943.s009.xlsx]

## Sheet: UP-regulated DA
Supplementary Table S5. List of differentially expressed transcripts between L1-L6 and DA1-DA6 and their predicted functional annotation.
Sequence ID	Length	N. reads	Leccino1-6	DolceAgogia1-6	Freq	Rtot	Sequence description	Blast	Best Hit	E-Value	Similarity (%)
unigene00039|OA|contig00006	3021	404	87	317	0.0023869	21.0659	arginine decarboxylase	BlastX	AAF42970 [Nicotiana tabacum]	0.0	83
unigene00006|OA|contig00018	2658	723	159	564	0.00427161	36.1515	maturase k	BlastX	YP_003359340 [Olea europaea]	0.0	98
unigene00003|OA|contig00046	2263	738	203	535	0.00436023	20.7616	photosystem ii cp43 chlorophyll apoprotein	BlastX	ADO33444 [Smilax china]	0.0	98
unigene01013|OA|contig00122	1940	40	0	40	0.000236327	10.3844	alpha-l-arabinofuranosidase beta-d-xylosidase	BlastX	BAF79669 [Pyrus pyrifolia]	0.0	83
unigene00429|OA|contig00126	1935	248	2	246	0.00146523	59.506	beta-glucosidase	BlastX	AAL93619 [Olea europaea]	0.0	82
unigene00474|OA|contig00152	1879	115	11	104	0.00067944	15.0611	cytochrome P450 76A2	BlastX	XP_002283772 [Vitis vinifera]	0.0	77
unigene00475|OA|contig00158	1865	52	3	49	0.000307225	8.78019	hydroxyproline-rich glycoprotein family protein isoform 1	BlastX	EOY02159 [Theobroma cacao]	0.0	94
unigene00311|OA|contig00165	1862	57	2	55	0.000336766	11.2094	ATPase plasma membrane-type-like	BlastX	XP_003543699 [Glycine max]	0.0	93
unigene00563|OA|contig00184	1817	158	32	126	0.000933492	9.23288	vacuolar-processing enzyme	BlastX	XP_004253098 [Solanum lycopersicum]	0.0	86
unigene00594|OA|contig00206	1794	58	1	57	0.000342674	12.9507	proline-rich receptor-like protein kinase PERK10-like	BlastX	XP_002283628 [Vitis vinifera]	0.0	90
unigene00258|OA|contig00216	1772	181	9	172	0.00106938	32.2337	polyadenylate-binding protein 2-like	BlastX	AAF66825 [Nicotiana tabacum]	0.0	87
unigene00603|OA|contig00232	1754	171	32	139	0.0010103	11.3857	glucose-6-phosphate dehydrogenase	BlastX	ABR45722 [Actinidia chinensis]	0.0	91
unigene00654|OA|contig00236	1751	63	5	58	0.000372215	9.20675	s-adenosylmethionine decarboxylase	BlastX	ACZ73828 [Olea europaea]	0.0	94
unigene01077|OA|contig00269	1705	387	78	309	0.00228646	22.8081	polygalacturonase	BlastX	XP_004243884 [Solanum lycopersicum]	1.562e-159	75
unigene00740|OA|contig00354	1602	143	27	116	0.000844869	9.3899	nematode resistance hspro2-like	BlastX	AFQ23178 [Nicotiana attenuata]	0.0	82
unigene01162|OA|contig00356	1600	218	50	168	0.00128798	9.97257	beta-amylase chloroplastic-like	BlastX	AAY89374 [Nicotiana langsdorffii x Nicotiana sanderae]	0.0	91
unigene00931|OA|contig00387	1571	54	1	53	0.000319041	11.9436	glycerol-3-phosphate transporter 4-like	BlastX	XP_004242279 [Solanum lycopersicum]	0.0	86
unigene01185|OA|contig00436	1531	77	6	71	0.000454929	11.3618	pectinesterase ppme1-like	BlastX	B2VPR8 [Olea europaea]	0.0	99
unigene00765|OA|contig00482	1497	132	10	122	0.000779879	19.7609	squalene synthase	BlastX	AGB05603 [Camellia oleifera]	0.0	94
unigene01076|OA|contig00484	1495	72	1	71	0.000425389	16.4906	fasciclin-like arabinogalactan protein 10-like	BlastX	EMJ19251 [Prunus persica]	2.27352e-138	81
unigene01310|OA|contig00520	1476	236	50	186	0.00139433	12.6993	polygalacturonase	BlastX	XP_004243884 [Solanum lycopersicum]	6.49695e-164	78
unigene01832|OA|contig00526	1462	595	194	401	0.00351536	8.24385	ribosomal protein L16	BlastX	YP_004376457 [Olea europaea]	2.76956e-73	100
unigene00825|OA|contig00535	1461	33	0	33	0.00019497	8.56716	protein modifier of snc1 1-like	BlastX	XP_004236229 [Solanum lycopersicum]	3.93778e-79	56
unigene01976|OA|contig00539	1460	251	49	202	0.00148295	15.6181	chalcone synthase family protein	BlastX	EOX97775 [Theobroma cacao]	0.0	90
unigene02311|OA|contig00567	1435	43	1	42	0.000254052	9.18781	uncharacterized protein	BlastX	XP_002268141 [Vitis vinifera]	5.12306e-170	83
unigene00341|OA|contig00609	1418	161	21	140	0.000951216	16.5543	nucleoporin-related protein	BlastX	XP_004242779 [Solanum lycopersicum]	8.68756e-63	53
unigene01710|OA|contig00678	1374	240	1	239	0.00141796	59.5802	replication protein 1a	BlastX	YP_006576518 [Amazon lily]	0.0	91
unigene00591|OA|contig00705	1357	75	5	70	0.000443113	11.929	shaggy-related protein kinase epsilon-like	BlastX	XP_004252662 [Solanum lycopersicum]	0.0	96
unigene01888|OA|contig00771	1319	67	5	62	0.000395848	10.1061	trichome birefringence-like isoform 1	BlastX	XP_004243781 [Solanum lycopersicum]	3.18489e-141	75
unigene02335|OA|contig00989	1228	196	46	150	0.001158	8.51371	probable plasma membrane intrinsic protein 1c	BlastX	ABB13429 [Olea europaea]	0.0	100
unigene02473|OA|contig00993	1226	35	0	35	0.000206786	9.08638	flavanone 3-hydroxylase	BlastX	Q07512 [Petunia x hybrida]	0.0	90
unigene02074|OA|contig01000	1222	228	2	226	0.00134706	54.3871	phenylacetaldehyde reductase	BlastX	NP_001234823 [Solanum lycopersicum]	0.0	90
unigene02139|OA|contig01042	1205	159	25	134	0.0009394	13.4168	polyubiquitin protein	BlastX	CAA40323 [Helianthus annuus]	0.0	100
unigene02478|OA|contig01081	1194	660	135	525	0.0038994	37.8961	blue-light photoreceptor phr2-like	BlastX	XP_004247413 [Solanum lycopersicum]	3.72565e-142	87
unigene02969|OA|contig01353	1116	265	66	199	0.00156567	9.95419	defective in exine formation	BlastX	XP_002273795 [Vitis vinifera]	1.74837e-148	94
unigene02967|OA|contig01358	1114	156	25	131	0.000921675	12.8631	zinc finger ccch domain-containing protein 53-like	BlastX	CBI28616 [Vitis vinifera]	3.09596e-61	68
unigene03008|OA|contig01440	1093	39	0	39	0.000230419	10.1248	cysteine histidine-rich c1 domain family protein	BlastX	CAN64093 [Vitis vinifera]	6.3109e-28	50
unigene03851|OA|contig01497	1080	133	5	128	0.000785787	25.7098	salicylic acid-binding protein 2-like	BlastX	EOX91301 [Theobroma cacao]	3.15904e-84	69
unigene02331|OA|contig01504	1078	45	0	45	0.000265868	11.6825	beta-carotene isomerase chloroplastic-like	BlastX	AFK33703 [Medicago truncatula]	5.62685e-124	82
unigene00334|OA|contig01844	1010	46	0	46	0.000271776	11.9421	Unknown
unigene04289|OA|contig02045	967	177	1	176	0.00104575	43.3573	Unknown
unigene04390|OA|contig02122	952	41	1	40	0.000242235	8.68952	hydroxycinnamoyl shikimate quinate hydroxycinnamoyltransferase-like protein	BlastX	XP_002276550 [Vitis vinifera]	6.72901e-64	71
unigene04902|OA|contig02372	905	37	0	37	0.000218602	9.60561	kda class iv heat shock	BlastX	XP_004236141 [Solanum lycopersicum]	8.1384e-74	81
unigene05360|OA|contig02591	870	33	0	33	0.00019497	8.56716	zinc finger a20 and an1 domain-containing stress-associated protein 5-like	BlastX	XP_003546877 [Glycine max]	2.36171e-34	61
unigene05771|OA|contig02872	830	32	0	32	0.000189062	8.30755	major pollen allergen ole e 1	BlastX	CAA73037 [Olea europaea]	1.08339e-95	100
unigene05642|OA|contig02940	823	64	1	63	0.000378123	14.4652	hypothetical protein PRUPE_ppa014592mg	BlastX	EMJ02684 [Prunus persica]	3.50755e-15	58
unigene05677|OA|contig02952	821	48	2	46	0.000283592	9.02508	lactoylglutathione lyase	BlastX	EOX97080 [Theobroma cacao]	3.14973e-77	83
unigene05934|OA|contig03077	802	42	0	42	0.000248143	10.9037	major pollen allergen ole e 1	BlastX	B53806 [Olea europaea]	1.96017e-94	99
unigene06028|OA|contig03241	778	64	3	61	0.000378123	11.6177	kda class i heat shock protein	BlastX	CBG37777 [Olea europaea]	2.09173e-79	94
unigene06429|OA|contig03309	770	187	1	186	0.00110483	45.9295	gdsl esterase lipase	BlastX	ACR33100 [Camellia sinensis]	6.93054e-121	91
unigene05934|OA|contig03357	763	44	1	43	0.00025996	9.43732	major pollen allergen ole e 1	BlastX	B53806 [Olea europaea]	1.24513e-95	100
unigene06746|OA|contig03420	755	39	0	39	0.000230419	10.1248	1a protein	BlastX	YP_006576518 [Amazon lily]	4.75211e-127	93
unigene06725|OA|contig03651	723	101	15	86	0.000596726	9.10061	probable glucan endo- -beta-glucosidase a6-like	BlastX	CAN60692 [Vitis vinifera]	1.65798e-88	81
unigene07716|OA|contig03959	685	42	0	42	0.000248143	10.9037	coat protein	BlastX	YP_006576521 [Amazon lily]	4.3003e-13	84
unigene09116|OA|contig04909	581	190	3	187	0.00112255	42.8903	cysteine inhibitor 1	BlastX	ADD69946 [Knorringia sibirica]	0.0545011	67
unigene01406|OA|contig06050	501	31	0	31	0.000183153	8.04794	spermidine synthase 1	BlastX	Q96556 [Datura stramonium]	1.51733e-07	83
unigene11154|OA|contig06333	488	108	5	103	0.000638083	19.6813	unnamed protein product	BlastX	CBI23965 [Vitis vinifera]	4.88849e-47	79
unigene02044|OA|contig06738	461	55	1	54	0.00032495	12.1951	ndr1 hin1-like 25	BlastX	XP_004234340 [Solanum lycopersicum]	7.86021e-20	68

## Sheet: Down-regulated DA
Sequence ID	Length	N. reads	Leccino1-6	DolceAgogia1-6	Freq	Rtot	Sequence description	Blast	Best Hit	E-Value	Similarity (%)
unigene00221|OA|contig00055	2178	44	39	5	0.00025996	8.05848	copia-type polyprotein, putative	BlastX	AAG60117 [Arabidopsis thaliana]	0.0	82
unigene00257|OA|contig00080	2094	192	131	61	0.00113437	9.14347	protein eceriferum 1-like	BlastX	EMJ20062 [Prunus persica]	0.0	83
unigene00581|OA|contig00200	1801	65	54	11	0.000384031	8.7492	cytochrome p450	BlastX	XP_002334340 [Populus trichocarpa]	0.0	72
unigene01013|OA|contig00391	1571	126	121	5	0.00074443	34.1284	alpha-l-arabinofuranosidase beta-d-xylosidase	BlastX	ACD93208 [Camellia sinensis]	0.0	86
unigene01360|OA|contig00499	1485	639	574	65	0.00377532	124.689	Unknown
unigene01152|OA|contig00643	1394	82	82	0	0.00048447	28.4392	cytochrome p450 71a1-like	BlastX	XP_003541057 [Glycine max]	0.0	85
unigene00685|OA|contig00846	1273	196	144	52	0.001158	14.196	polyubiquitin 10	BlastX	XP_002338212 [Populus trichocarpa]	0.0	100
unigene02143|OA|contig00938	1246	930	596	334	0.0054946	29.7036	probable carboxylesterase 8-like	BlastX	XP_004229873 [Solanum lycopersicum]	1.48362e-111	71
unigene01549|OA|contig00966	1236	251	248	3	0.00148295	79.7274	phenylacetaldehyde reductase	BlastX	NP_001234823 [Solanum lycopersicum]	0.0	90
unigene02276|OA|contig01006	1218	236	183	53	0.00139433	22.6353	probable atp synthase 24 kda mitochondrial-like	BlastX	CAN62814 [Vitis vinifera]	8.54975e-113	91
unigene02539|OA|contig01135	1178	92	89	3	0.000543552	25.9044	blue-light photoreceptor phr2-like	BlastX	XP_004247413 [Solanum lycopersicum]	9.54799e-146	89
unigene00025|OA|contig01147	1173	1577	842	735	0.00931719	9.68964	conserved domain partial	BlastX	AGC78890 [Vicia faba]	4.23264e-90	99
unigene02916|OA|contig01342	1115	77	77	0	0.000454929	26.7051	Unknown
unigene02044|OA|contig01516	1078	127	92	35	0.000750338	8.52159	protein ndr1-like	BlastX	XP_004234340 [Solanum lycopersicum]	7.48603e-87	77
unigene06861|OA|contig01678	1040	1984	1174	810	0.0117218	34.7917	atp synthase subunit beta	BlastX	XP_003614382 [Medicago truncatula]	9.61035e-121	82
unigene04280|OA|contig01794	1017	118	97	21	0.000697165	15.0947	Unknown	BlastX
unigene03943|OA|contig02055	965	102	77	25	0.000602634	8.52646	probable 6-phosphogluconolactonase chloroplastic-like	BlastX	XP_004240972 [Solanum lycopersicum]	1.20541e-128	87
unigene03214|OA|contig02121	952	56	53	3	0.000330858	14.0797	jasmonic acid carboxyl methyltransferase	BlastX	EOY14825 [Theobroma cacao]	2.34516e-113	79
unigene00001|OA|contig02175	942	189	189	0	0.00111665	65.5489	Unknown
unigene04472|OA|contig02224	934	225	224	1	0.00132934	75.1617	protein	BlastX	AGJ98242 [Petunia x hybrida]	1.33996e-08	74
unigene04794|OA|contig02308	918	69	69	0	0.000407664	23.9306	kda class iv heat shock	BlastX	XP_004236141 [Solanum lycopersicum]	4.02637e-74	81
unigene04969|OA|contig02310	917	154	120	34	0.000909859	15.139	PREDICTED: uncharacterized protein LOC101247613	BlastX	XP_004238132 [Solanum lycopersicum]	1.71694e-67	74
unigene07560|OA|contig02394	903	618	367	251	0.00365125	11.1649	atp synthase subunit beta	BlastX	XP_003614382 [Medicago truncatula]	3.1451e-89	86
unigene05454|OA|contig02480	889	93	93	0	0.00054946	32.2542	class I heat shock protein	BlastX	XP_004162776 [Cucumis sativus]	3.06563e-64	94
unigene03090|OA|contig02481	889	585	339	246	0.00345628	8.55773	beta-glucosidase 12-like	BlastX	AAL93619 [Olea europaea]	1.8487e-134	97
unigene05191|OA|contig02537	880	51	47	4	0.000301317	11.2497	21 kda predicted protein	BlastX	XP_002321006 [Populus trichocarpa]	1.69018e-71	80
unigene04824|OA|contig02538	880	98	98	0	0.000579001	33.9883	chloroplast small heat shock protein	BlastX	XP_002318460 [Populus trichocarpa]	1.28063e-85	80
unigene05335|OA|contig02596	868	94	73	21	0.000555368	9.08482	kda class IV heat shock protein	BlastX	XP_004236141 [Solanum lycopersicum]	1.68995e-87	83
unigene05563|OA|contig02616	863	100	100	0	0.000590818	34.682	Unknown
unigene04700|OA|contig02628	867	86	76	10	0.000508103	15.5294	small heat shock chloroplastic	BlastX	XP_002318460 [Populus trichocarpa]	1.97666e-85	80
unigene04320|OA|contig02692	858	433	289	144	0.00255824	18.0193	Unknown
unigene02139|OA|contig02840	836	88	81	7	0.000519919	19.2982	polyubiquitin protein	BlastX	AFC36452 [Anoectochilus roxburghii]	4.55778e-113	100
unigene05497|OA|contig02843	832	152	150	2	0.000898043	47.9177	calcineurin subunit b isoform1	BlastX	XP_002276287 [Vitis vinifera]	7.35502e-35	93
unigene05887|OA|contig02932	821	51	49	2	0.000301317	13.849	class I heat shock protein	BlastX	CBG37777 [Olea europaea]	5.73787e-72	93
unigene06321|OA|contig03296	767	39	39	0	0.000230419	13.526	class I heat shock protein	BlastX	ADU55789 [Citrullus lanatus]	8.60007e-67	94
unigene06447|OA|contig03310	770	146	142	4	0.000862594	42.3245	gdsl esterase lipase	BlastX	ACR33100 [Camellia sinensis]	2.1734e-118	93
unigene06287|OA|contig03335	767	139	139	0	0.000821236	48.2079	class I heat shock protein	BlastX	CBG37777 [Olea europaea]	1.29734e-78	94
unigene06469|OA|contig03747	711	62	55	7	0.000366307	11.3997	nadh-ubiquinone oxidoreductase 11 kda subunit	BlastX	XP_002299302 [Populus trichocarpa]	1.12797e-42	93
unigene07409|OA|contig03895	695	98	98	0	0.000579001	33.9883	lipid transfer protein	BlastX	AAA21438 [Nicotiana tabacum]	5.21246e-22	64
unigene05058|OA|contig04076	670	46	45	1	0.000271776	13.7742	serine carboxypeptidase-like 18-like	BlastX	BAF99696 [Gentiana triflora]	1.36131e-45	70
unigene08517|OA|contig04489	621	72	71	1	0.000425389	22.5952	rapid alkalinization factor 5	BlastX	AAT74390 [Solanum chacoense]	2.55262	49
unigene04596|OA|contig04597	612	869	507	362	0.0051342	13.5001	uncharacterized protein	BlastX	XP_003541217 [Glycine max]	2.49695e-88	86
unigene02384|OA|contig04709	599	208	155	53	0.0012289	16.2473	gamma carbonic anhydrase mitochondrial-like	BlastX	XP_002282021 [Vitis vinifera]	1.19767e-54	96
unigene08849|OA|contig05094	563	76	73	3	0.000449021	20.6088	probable non-specific lipid-transfer protein akcs9-like	BlastX	XP_002279379 [Vitis vinifera]	7.85649e-20	86
unigene09446|OA|contig05234	552	82	82	0	0.00048447	28.4392	cysteine proteinase	BlastX	XP_002523225 [Ricinus communis]	2.01653e-18	73
unigene04472|OA|contig05265	551	142	105	37	0.000838961	10.6451	protein YALI0D17248p	BlastX
unigene03463|OA|contig05405	538	50	50	0	0.000295409	17.341	peptidyl-prolyl cis-trans isomerase 1-like	BlastX	ACF48822 [Gossypium hirsutum]	8.83849e-86	98
unigene11935|OA|contig05691	523	5150	4225	925	0.0304271	652.445	predicted protein	BlastX	XP_002307710 [Populus trichocarpa]	4.91229	58
F7KHMQ101BBS99|OA|contig05853	517	30	29	1	0.000177245	8.41329	calmodulin-binding transcription activator	BlastX	XP_004230530 [Solanum lycopersicum]	2.33547e-45	71
unigene10321|OA|contig05942	510	34	32	2	0.000200878	8.31403	f-box protein	BlastX	EMJ01844 [Prunus persica]	4.87203e-12	70
unigene00780|OA|contig05948	510	385	385	0	0.00227465	133.526	polygalacturonase qrt3-like	BlastX	EOX96857 [Theobroma cacao]	4.89025e-43	81
F7KHMQ102DNI58|OA|contig06068	504	104	99	5	0.00061445	26.9245	Unknown
unigene02916|OA|contig06102	502	31	31	0	0.000183153	10.7514	Unknown
unigene10646|OA|contig06257	491	30	30	0	0.000177245	10.4046	mitochondrial small heat shock protein	BlastX	ADJ57588 [Capsicum annuum]	2.29819e-30	91
unigene11059|OA|contig06271	502	117	86	31	0.000691256	8.49577	conserved hypothetical protein	BlastX	XP_002514207 [Ricinus communis]	1.26815e-07	78
unigene10978|OA|contig06352	487	33	33	0	0.00019497	11.4451	small heat shock chloroplastic-like	BlastX	XP_004172503 [Cucumis sativus]	4.29579e-39	87
unigene06157|OA|contig06353	485	27	27	0	0.000159521	9.36413	Unknown
unigene08362|OA|contig06404	484	672	411	261	0.00397029	15.3414	40s ribosomal protein s15a-1-like	BlastX	XP_004503959 [Cicer arietinum]	8.98878e-70	100
unigene08733|OA|contig06750	459	43	43	0	0.000254052	14.9132	selenoprotein k-like	BlastX	XP_004290838 [Fragaria vesca subsp. vesca]	7.90471e-34	95
unigene11015|OA|contig06833	450	35	35	0	0.000206786	12.1387	Unknown
unigene11802|OA|contig06901	445	24	24	0	0.000141796	8.32367	disease resistance response protein 206-like	BlastX	XP_004231599 [Solanum lycopersicum]	7.55963e-14	73
unigene11691|OA|contig07134	418	311	211	100	0.00183744	14.3152	protein	BlastX	XP_004232546 [Solanum lycopersicum]	9.003e-13	93
unigene12895|OA|contig07277	401	30	29	1	0.000177245	8.41329	Unknown
unigene05991|OA|contig07342	388	24	24	0	0.000141796	8.32367	nudix hydrolase mitochondrial-like	BlastX	XP_002272200 [Vitis vinifera]	1.02657e-11	80
unigene04897|OA|contig07443	372	438	284	154	0.00258778	15.1318	dna-directed rna polymerases and iii subunit rpabc2-like	BlastX	CAN62586 [Vitis vinifera]	4.66434e-37	100
