# Supplementary material for: Transcript Analysis and Regulative Events during Flower Development in Olive (Olea europaea L.)
Source: PLoS One. 2016 Apr 14;11(4):e0152943. doi: 10.1371/journal.pone.0152943 (PMC4831748; doi:10.1371/journal.pone.0152943)
Supplement: S6 Table — List of the differentially expressed transcripts between L7-L10 and F7-F10 and their predicted functional annotation. For each TC, the EST contribution to each genotype or developmental stage is also provided. (XLSX) [file pone.0152943.s010.xlsx]

## Sheet: UP-regulated in Leccino
Supplementary Table S6. List of differentially expressed transcripts between L7-L10 and F7-F10 and their predicted functional annotation.
Sequence ID	Length	N. reads	Leccino7-10	Frantoio7-10	Freq	Rtot	Sequence description	Blast	Best hit	E-Value	Similarity (%)
unigene00001|PPI|contig00001	4972	851	437	414	0.00675193	26.7875	protein far1-related sequence 6-like	BlastX	XP_007214218 [Prunus persica]	2.11931e-108	61
unigene00057|PPI|contig00021	2765	159	114	45	0.00126152	21.7386	beta-galactosidase 8	BlastX	EYU18852 [Erythranthe guttata]	0.0	88
unigene00073|PPI|contig00025	2700	146	90	56	0.00115838	10.9693	beta-galactosidase-like	BlastX	XP_009762312 [Nicotiana sylvestris]	0.0	90
unigene00091|PPI|contig00035	2556	48	42	6	0.000380838	13.481	u-box domain-containing protein 35-like	BlastX	EYU25756 [Erythranthe guttata]	0.0	82
unigene00791|PPI|contig00113	2016	44	38	6	0.000349101	11.791	pectinesterase 4-like	BlastX	XP_009627394 [Nicotiana tomentosiformis]	0.0	78
unigene00408|PPI|contig00134	1944	1631	793	838	0.0129405	37.5342	protein nrt1/ptr family	BlastX	XP_009757138 [Nicotiana sylvestris]	0.0	90
unigene00056|PPI|contig00177	1817	31	29	2	0.000245958	11.14	atpase 6 family protein	BlastX	CDP14275 [Coffea canephora]	0.0	96
unigene00027|PPI|contig00178	1820	96	70	26	0.000761675	13.9757	atpase plasma membrane-type-like	BlastX	EYU25317 [Erythranthe guttata]	0.0	95
unigene00473|PPI|contig00199	1771	34	32	2	0.00026976	12.507	pectinesterase inhibitor 28	BlastX	CDO98832 [Coffea canephora]	0.0	82
unigene01077|PPI|contig00242	1703	158	107	51	0.00125359	17.3769	exopolygalacturonase-like	BlastX	EYU42733 [Erythranthe guttata]	2.58223e-164	74
unigene01077|PPI|contig00247	1694	135	107	28	0.00107111	26.6238	exopolygalacturonase-like	BlastX	EYU42733 [Erythranthe guttata]	4.82174e-165	74
unigene00951|PPI|contig00285	1648	104	88	16	0.000825148	25.9047	gdsl esterase lipase at3g48460-like	BlastX	BAO02522 [Nicotiana alata]	6.51569e-131	72
unigene00796|PPI|contig00287	1646	39	34	5	0.00030943	10.8097	probable pectate lyase p59	BlastX	EPS66620 [Genlisea aurea]	0.0	82
unigene00872|PPI|contig00288	1642	231	200	31	0.00183278	62.4605	glucan endo- beta-glucosidase 7-like	BlastX	Q94G86 [Olea europaea]	0.0	99
unigene00743|PPI|contig00292	1631	39	39	0	0.00030943	18.8471	exopolygalacturonase-like	BlastX	CDO98830 [Coffea canephora]	2.00507e-174	79
unigene00905|PPI|contig00305	1620	87	61	26	0.000690268	10.9345	probable purine permease 11 isoform x2	BlastX	EYU40318 [Erythranthe guttata]	8.69822e-140	84
unigene00804|PPI|contig00308	1619	94	74	20	0.000745807	18.092	pectate lyase-like	BlastX	CDP00293 [Coffea canephora]	0.0	86
unigene00213|PPI|contig00322	1590	22	21	1	0.000174551	8.55482	atpase plasma membrane-type-like	BlastX	EPS59184 [Genlisea aurea]	0.0	94
unigene00985|PPI|contig00329	1579	139	101	38	0.00110284	19.9745	Unknown
unigene01052|PPI|contig00343	1562	37	34	3	0.000293562	12.4282	auxin-induced in root cultures protein 12-like	BlastX	EYU40650 [Erythranthe guttata]	0.0	82
unigene00334|PPI|contig00344	1555	2558	1290	1268	0.0202955	72.8444	Unknown
unigene01079|PPI|contig00347	1552	43	34	9	0.000341167	8.40765	Unknown
unigene01185|PPI|contig00378	1513	124	110	14	0.00098383	36.5961	pectinesterase 1-like	BlastX	D8VPP5 [Olea europaea]	0.0	99
unigene02387|PPI|contig00400	1489	32	29	3	0.000253892	10.2098	aspartic proteinase nepenthesin-1-like	BlastX	CAN65806 [Vitis vinifera]	3.31077e-152	67
unigene01320|PPI|contig00433	1459	35	31	4	0.000277694	10.2713	exopolygalacturonase clone gbga483-like	BlastX	XP_011003515 [Populus euphratica]	5.5038e-175	83
unigene01310|PPI|contig00445	1450	101	93	8	0.000801346	34.1848	exopolygalacturonase-like	BlastX	XP_009764608 [Nicotiana sylvestris]	9.48374e-168	76
unigene01227|PPI|contig00494	1406	33	28	5	0.000261826	8.30086	pectinesterase 4-like	BlastX	XP_009627394 [Nicotiana tomentosiformis]	0.0	82
unigene01591|PPI|contig00518	1378	131	130	1	0.00103937	60.4469	unnamed protein product	BlastX	CDP10498 [Coffea canephora]	5.16448e-125	70
unigene01578|PPI|contig00577	1335	31	29	2	0.000245958	11.14	glucan endo- beta-glucosidase	BlastX	AHL24655 [Fraxinus excelsior]	0.0	97
unigene01763|PPI|contig00612	1312	43	41	2	0.000341167	16.6468	pectinesterase 63	BlastX	AHL24653 [Fraxinus excelsior]	0.0	90
unigene00539|PPI|contig00643	1292	35	32	3	0.000277694	11.5373	pectinesterase inhibitor 28	BlastX	CDO98832 [Coffea canephora]	0.0	81
unigene02006|PPI|contig00704	1262	28	27	1	0.000222155	11.3475	apoplastic invertase	BlastX	EYU38654 [Erythranthe guttata]	0.0	88
unigene02161|PPI|contig00727	1254	28	26	2	0.000222155	9.78181	tubby-like f-box protein 5	BlastX	XP_007222682 [Prunus persica]	1.44541e-71	78
unigene02600|PPI|contig00879	1171	37	31	6	0.000293562	8.89704	probable calcium-binding protein cml23	BlastX	XP_006357771 [Solanum tuberosum]	1.9081e-53	83
unigene03051|PPI|contig01046	1095	42	39	3	0.000333233	14.6727	fatty acid 2-hydroxylase 1-like isoform x2	BlastX	CAN81862 [Vitis vinifera]	2.15917e-127	86
unigene03090|PPI|contig01254	1033	195	192	3	0.00154715	86.5735	glycoside hydrolase family 1 protein	BlastX	AAL93619 [Olea europaea	0.0	98
unigene00162|PPI|contig01301	1015	40	35	5	0.000317365	11.2342	homocysteine s-methyltransferase 2-like	BlastX	XP_009804559 [Nicotiana sylvestris]	0.000125936	91
unigene02974|PPI|contig01391	980	28	28	0	0.000222155	13.5313	isoflavone reductase-like protein	BlastX	E1U332 [Olea europaea]	3.08619e-156	98
unigene04763|PPI|contig01703	910	33	28	5	0.000261826	8.30086	invertase inhibitor	BlastX	EYU46744 [Erythranthe guttata]	4.81796e-25	66
unigene04930|PPI|contig01882	866	24	24	0	0.000190419	11.5982	Unknown
unigene05264|PPI|contig01930	856	30	27	3	0.000238023	9.33173	pathogenesis-related protein	BlastX	XP_002274108 [Vitis vinifera]	8.08162e-57	81
unigene05539|PPI|contig02013	834	17	17	0	0.00013488	8.21542	probable carbohydrate esterase at4g34215	BlastX	XP_010271049 [Nelumbo nucifera]	1.4764e-94	74
unigene06037|PPI|contig02490	744	18	18	0	0.000142814	8.69868	cysteine proteinase inhibitor-like	BlastX	XP_002298154 [Populus trichocarpa]	1.61777e-10	65
unigene06964|PPI|contig02855	684	386	205	181	0.00306257	14.5178	protein nrt1 ptr family	BlastX	KDO69969 [Citrus sinensis]	1.17647e-120	91
unigene09238|PPI|contig03429	589	22	22	0	0.000174551	10.6317	atp synthase subunit mitochondrial-like	BlastX	XP_009622290 [Nicotiana tomentosiformis]	3.35954e-32	95
unigene00147|PPI|contig03456	590	35	31	4	0.000277694	10.2713	Unknown
unigene03755|PPI|contig03811	546	18	18	0	0.000142814	8.69868	salicylic acid-binding protein 2	BlastX	XP_006360241 [Solanum tuberosum]	8.80573e-69	82
unigene10554|PPI|contig03945	535	49	38	11	0.000388772	8.93496	atp synthase subunit mitochondrial-like	BlastX	XP_009622290 [Nicotiana sylvestris]	3.35954e-32	95
unigene09597|PPI|contig04004	526	118	104	14	0.000936226	34.017	major pollen allergen ole e 6-like	BlastX	AHL24659 [Fraxinus excelsior]	1.30678e-30	90
unigene03271|PPI|contig04208	506	81	75	6	0.000642663	27.994	probable galactinol-sucrose galactosyltransferase 6 isoform x2	BlastX	EYU34974 [Erythranthe guttata]	9.43078e-23	100
unigene00872|PPI|contig04952	438	31	28	3	0.000245958	9.77002	glucan endo- beta-d-glucosidase-like	BlastX	2JON_A [Olea europaea]	3.41694e-47	100
unigene12771|PPI|contig05332	391	31	31	0	0.000245958	14.9811	phosphatidylinositol phosphatidylcholine transfer protein sfh12-like	BlastX	XP_006423352 [Citrus clementina]	1.59888e-09	65
unigene06964|PPI|contig05553	342	66	46	20	0.000523652	8.1086	probable nitrite transporter at1g68570-like	BlastX	KDO69969 [Citrus sinensis]	1.22678e-44	93

## Sheet: Down-regulated in Leccino
Sequence ID	Length	N. reads	Leccino7-10	Frantoio7-10	Freq	Rtot	Sequence description	Blast	Best hit	E-Value	Similarity (%)
unigene00007|PPI|contig00002	4004	101	3	98	0.000801346	12.5441	Unknown
unigene00010|PPI|contig00015	3031	257	9	248	0.00203907	30.3262	calcium-transporting atpase plasma membrane-type	BlastX	CDP02598 [Coffea canephora]	0.0	94
unigene01013|PPI|contig00036	2546	88	4	84	0.000698202	9.40281	beta-D-xylosidase	BlastX	XP_010094323 [Morus notabilis]	0	86
unigene00148|PPI|contig00055	2363	221	1	220	0.00175344	35.7775	acyltransferase-like protein chloroplastic	BlastX	XP_002512271 [Ricinus communis]	0.0	76
unigene00334|PPI|contig00131	1959	455	0	455	0.00361002	78.7396	Unknown
unigene01910|PPI|contig00333	1570	76	1	75	0.000602993	11.1501	condensin complex subunit 1	BlastX	EYU18646 [Erythranthe guttata]	0.0	87
unigene01370|PPI|contig00381	1503	66	2	64	0.000523652	8.14966	triacylglycerol lipase 2	BlastX	EYU34800 [Erythranthe guttata]	0.0	88
unigene01306|PPI|contig00429	1461	82	1	81	0.000650597	12.1552	mannan endo- beta-mannosidase 4-like	BlastX	EYU45780 [Erythranthe guttata]	0.0	90
unigene02051|PPI|contig00481	1414	115	10	105	0.000912423	8.24791	gdsl esterase lipase at5g33370-like	BlastX	XP_008218370 [Prunus mume]	0.0	92
unigene01690|PPI|contig00537	1366	153	14	139	0.00121392	10.4872	aael017413- partial	BlastX	CAM36311 [Thermobia domestica]	0.106471	82
unigene01762|PPI|contig00611	1315	1546	395	1151	0.0122661	8.50868	b chain structures of alkaloid biosynthetic glucosidases decode substrate specificity	BlastX	AAL93619 [Olea europaea]	0.0	100
unigene01194|PPI|contig00655	1275	62	0	62	0.000491915	10.7294	cysteine proteinase	BlastX	CDP15898 [Coffea canephora]	2.25106e-111	81
unigene01461|PPI|contig00697	1268	204	21	183	0.00161856	12.448	gdsl esterase lipase at2g04570-like	BlastX	XP_009802938 [Nicotiana sylvestris]	0.0	85
unigene02143|PPI|contig00734	1249	155	0	155	0.00122979	26.8234	probable carboxylesterase 8	BlastX	EYU35050 [Nicotiana sylvestris]	1.79389e-155	81
unigene02203|PPI|contig00763	1236	76	0	76	0.000602993	13.1521	flavonol synthase	BlastX	EYU22937 [Erythranthe guttata]	8.61567e-132	91
unigene01842|PPI|contig00977	1122	56	0	56	0.00044431	9.69103	senescence-specific cysteine protease sag39-like	BlastX	CDP18641 [Coffea canephora]	0.0	88
unigene03680|PPI|contig01333	1006	356	1	355	0.00282454	58.9323	stem-specific protein tsjt1-like	BlastX	XP_010108207 [Morus notabilis]	1.67401	76
unigene04472|PPI|contig01716	902	159	2	157	0.00126152	23.4722	rna-binding protein 33-like	BlastX	XP_009627635 [Nicotiana tomentosiformis]	3.88562e-10	79
unigene04320|PPI|contig01839	875	266	4	262	0.00211047	38.2579	Unknown
unigene05698|PPI|contig02009	835	143	4	139	0.00113458	18.0618	dirigent protein 22-like	BlastX	EYU31570 [Erythranthe guttata]	7.48804e-42	67
unigene05999|PPI|contig02024	833	50	0	50	0.000396706	8.65271	PREDICTED: uncharacterized protein LOC104221250	BlastX	XP_009770569 [Nicotiana sylvestris]	7.95092e-132	91
unigene06059|PPI|contig02236	788	171	2	169	0.00135673	25.4852	rna-binding protein 33-like	BlastX	XP_009627635 [Nicotiana tomentosiformis]	2.52748e-10	78
unigene06005|PPI|contig02474	749	133	3	130	0.00105524	17.7185	hypothetical protein EUGRSUZ_C00747	BlastX	KCW79326 [Eucalyptus grandis]	5.50086e-07	52
unigene06671|PPI|contig02598	725	644	6	638	0.00510957	98.5301	glycerophosphodiester phosphodiesterase gde1-like	BlastX	CDP16721 [Coffea canephora]	4.32505e-24	81
unigene06237|PPI|contig02675	705	241	2	239	0.00191212	37.2995	cysteine proteinase inhibitor b-like	BlastX	EYU24293 [Erythranthe guttata]	2.0104e-28	80
unigene07409|PPI|contig02831	686	73	2	71	0.00057919	9.2722	non-specific lipid-transfer protein a-like	BlastX	XP_009627718 [Nicotiana tabacum]	1.10125e-21	64
unigene07679|PPI|contig02840	684	73	1	72	0.00057919	10.6485	metallothionein-like protein type 2	BlastX	AFP49330 [Olea europaea]	3.88199e-14	93
unigene08264|PPI|contig03115	638	93	4	89	0.000737873	10.1699	dna-directed rna polymerases iv and v subunit 6a-like	BlastX	KDO60068 [Citrus sinensis]	3.84283e-34	98
unigene01842|PPI|contig03465	590	84	0	84	0.000666466	14.5365	senescence-specific cysteine protease sag39-like	BlastX	XP_009775915 [Nicotiana sylvestris]	6.63992e-74	82
unigene11935|PPI|contig04556	478	378	5	373	0.0029991	55.4158	Unknown
unigene13261|PPI|contig05595	329	51	0	51	0.00040464	8.82576	probable nitrite transporter at1g68570-like	BlastX	KDO69969	2.13486e-39	93
